# Supplementary material for: Associations among weed communities, management practices, and environmental factors in U.S. snap bean (Phaseolus vulgaris) production
Source: PLoS One. 2025 Sep 23;20(9):e0332925. doi: 10.1371/journal.pone.0332925 (PMC12456788; doi:10.1371/journal.pone.0332925)
Supplement: S1 File — This is the.csv file that includes the data used for analysis. (CSV) [file pone.0332925.s001.csv]

Field	Lat	Long	Y	SM	CC	WD	WU	WC	SIMPSON	WL	FS	SR	PDN	RW	FTN	STN	MoAPREN	MoAPOSTN	MoAN	OM	pH	CEC	K	Mg	Ca	SAND	SILT	CLAY	PREC1	PREC2	PREC3	AVGT1	AVGT2	AVGT3	PREC	AVGT	Year	Region	State	County	SBV	PC	RC	HW	I	HA	PRE	POST	Clomazone
DE 1	38.52	-75.55	7.42	0.29	4	5.3	90	15.6	1.18	2	10.52	267056	129.00001	76.2	0	0	1	0	1	1.3	5.6	3.8	4.7	11	52.7	87.000001	10	3	30.65	68.69	90.45	16.07	22.22	25.6	189.79	21.3	2020	Northeast	DE	Sussex	Navajo	Soybean	1	0	1	PRE Only	1	0	0
DE 2	38.53	-75.6	7.46	0.29	4	16.9	100	6.6	2.25	1	8.9	263727	126	76.2	0	0	1	1	2	0.9	6.1	3.5	5.6	16.8	43.1	89	8	3	39.38	61.94	113.75	14.87	22.63	24.75	215.07	20.75	2020	Northeast	DE	Sussex	Colter	Soybean	1	0	1	PRE + POST Application	1	1	0
DE 3	38.52	-75.6	8.2	0.28	4	0.9	70	2.8	1	1	18.21	260388	127	76.2	0	0	1	0	1	1	5.9	3.1	5.4	14.9	40.7	89	10	1	35.03	60.3	114.76	15.15	22.64	25.1	210.09	20.96	2020	Northeast	DE	Sussex	Navajo	Soybean	1	0	1	PRE Only	1	0	0
DE 4	38.5	-75.62	7.9	0.28	4	1.4	80	4.1	1.35	1	24.28	263528	129	76.2	0	0	1	0	1	2.1	5.8	4.6	7.4	18	48.7	87	10	3	33.03	69.07	124.51	16.18	22.3	25.79	226.61	21.42	2020	Northeast	DE	Sussex	Navajo	Soybean	1	0	1	PRE Only	1	0	0
DE 5	38.59	-75.6	8.27	0.29	4	0.2	20	0.5	1	1	16.19	264474	132	76.2	0	0	1	1	2	1.7	5.9	4.8	6.3	15.8	52.6	82	15	3	29.4	86.28	58.67	17.74	22.4	26.12	174.35	22.09	2020	Northeast	DE	Sussex	PV857	Fallow	1	0	1	PRE + POST Application	1	1	0
DE 6	38.63	-75.54	7.81	0.27	3	2.45	80	2.95	1.18	2	14.16	262285	131	76.2	0	0	1	0	1	0.9	6.2	2.1	5.7	34.1	60.2	87	10	3	29.53	66.78	92.6	17.2	22.11	25.99	188.91	21.77	2020	Northeast	DE	Sussex	Navajo	Soybean	1	0	1	PRE Only	1	0	0
DE 7	38.81	-75.58	8.9	0.29	3	2.05	60	0.6	1.08	1	19.83	261935	195	76.2	0	0	1	1	2	1.5	5.6	3.8	5.5	16.5	46.3	75	20	5	35.07	176.53	219.13	27.8	25.12	24.91	430.73	25.94	2020	Northeast	DE	Sussex	Caprice	Fallow	1	0	1	PRE + POST Application	1	1	1
DE 8	38.81	-75.57	8.41	0.3	3	19.7	95	2.15	1.54	1	11.74	267108	201	76.2	0	0	1	1	2	1.3	5.6	3.1	6.7	14.7	40.1	76	19	5	104.69	165.37	177.42	27.62	25.47	23.02	447.48	25.37	2020	Northeast	DE	Sussex	Caprice	Fallow	1	0	1	PRE + POST Application	1	1	1
DE 9	38.82	-75.56	8.37	0.3	3	44.55	100	2.45	1.25	1	15.38	268734	203	76.2	0	0	1	1	2	2.1	5.2	4.7	6.9	15.1	26.7	66	27	7	106.78	180.53	161.49	27.31	25.22	22.86	448.8	25.13	2020	Northeast	DE	Sussex	Caprice	Vegetable	1	0	1	PRE + POST Application	1	1	1
DE 10	38.94	-75.46	8.54	0.28	4	37.8	100	8.85	2.19	1	29.14	267754	222	76.2	1	1	1	0	1	1.6	6	4.1	5.8	17.1	48.2	84	13	3	42.45	15.57	44.32	22.13	17.47	13.75	102.34	17.78	2020	Northeast	DE	Sussex	Silverado	Soybean	1	0	1	PRE Only	1	0	0
DE 11	38.48	-75.54	8.18	0.27	4	0.75	45	0.45	1.22	1	16.19	260095	124	76.2	0	0	2	0	2	1.9	5.3	5.2	4.4	10.5	38.7	83	11	6	30.7	113.95	82.46	17.35	21.75	23.99	227.11	21.03	2021	Northeast	DE	Sussex	Navajo	Soybean	1	0	1	PRE Only	1	0	0
DE 12	38.48	-75.56	8.43	0.29	4	3.55	30	0.95	1.17	2	10.12	259988	132	76.2	0	0	2	0	2	1.7	5.2	5.3	4.4	13.3	37.4	85	11	4	49.48	80.69	142.03	18.44	23.75	24.95	272.2	22.38	2021	Northeast	DE	Sussex	Navajo	Soybean	1	0	1	PRE Only	1	0	0
DE 13	38.59	-75.6	8	0.28	4	1.1	60	1.7	1.25	2	16.19	262496	128	76.2	0	0	2	2	4	1.3	5.7	5	5.7	15	55.2	83	11	6	11.24	159.79	71.95	18.12	21.79	24.24	242.98	21.38	2021	Northeast	DE	Sussex	Caprice	Fallow	1	0	1	PRE + POST Application	1	1	0
DE 14	38.58	-75.6	8.19	0.3	4	0.6	35	0.45	1.21	1	12.14	268295	124	76.2	0	0	2	2	4	1.5	5.8	4.2	7	16	48.1	85	9	6	24.4	155.22	83.7	17.37	21.78	23.87	263.32	21.01	2021	Northeast	DE	Sussex	Colter	Fallow	1	0	1	PRE + POST Application	1	1	0
DE 15	38.54	-75.58	7.73	0.29	4	5.85	80	4.5	1.5	2.5	12.14	266907	128	76.2	0	0	2	0	2	1.3	5.5	3.7	6.6	14.5	46.8	84	10	6	12.89	134.96	74.12	18.12	21.79	24.64	221.97	21.52	2021	Northeast	DE	Sussex	Navajo	Soybean	1	0	1	PRE Only	1	0	0
DE 16	38.78	-75.59	7.83	0.3	3	1.95	85	7.1	1.15	2.5	11.33	263783	144	76.2	0	0	0	0	0	1.3	5.9	3.6	8.4	10.3	48.2	72	20	8	43.27	103.7	86.04	19.65	22.83	24.15	204.16	22.22	2021	Northeast	DE	Sussex	PV857	Soybean	1	0	1	No Application	0	0	0
DE 17	38.84	-75.46	8.22	0.29	3	8.3	75	3.5	1.19	1	22.26	261586	153	76.2	0	0	0	0	0	1.9	5.9	4.1	5.8	11	54.2	82	12	6	87.18	118.98	96.67	23.58	24.95	23.4	206.16	24.27	2021	Northeast	DE	Sussex	PV857	Forage	1	0	1	No Application	0	0	0
MD 1	38.6	-75.78	8	0.27	4	0.42	33.33	2.5	1.25	1	22.26	265186	134	76.2	0	0	1	1	2	1.2	6.2	4.1	6.8	21.3	42.7	81	16	3	49.33	2.96	86.56	16.69	19.47	23.61	138.85	19.92	2020	Northeast	MD	Caroline	Velero	Soybean	1	0	1	PRE + POST Application	1	1	0
MD 2	38.58	-75.87	7.62	0.28	3	2.65	85	14.4	1.19	2	10.12	263237	129	76.2	0	0	1	1	2	1.3	5.9	3.7	6.1	21.3	40.3	86	11	3	98.9	41.36	48.09	13.15	16.57	21.67	188.35	17.13	2020	Northeast	MD	Dorchester	Navajo	Soybean	1	0	1	PRE + POST Application	1	1	0
MD 3	38.59	-75.9	7.7	0.28	4	3.4	100	13.6	1.55	2	17.4	270328	130	76.2	0	0	1	1	2	1.8	5.6	4.3	7.1	13.4	51.8	70	23	7	55.88	21.87	102.87	14.69	17.6	23.29	180.62	18.53	2020	Northeast	MD	Dorchester	Colter	Soybean	1	0	1	PRE + POST Application	1	1	0
MD 4	38.6	-75.91	7.69	0.28	4	1.35	60	11.2	1.33	3	23.07	266124	130	76.2	0	0	1	0	1	1.56	5.88	4.35	5.86	16.81	47.93	81	15	4	49.78	19.33	72.4	12.74	15.8	21.37	141.51	16.64	2020	Northeast	MD	Dorchester	Navajo	Soybean	1	0	1	PRE Only	1	0	0
MD 5	38.5	-75.82	8.29	0.27	3	0.95	35	2.15	1.14	2	33.99	260365	128	76.2	0	0	2	0	2	1.6	6.1	5.4	4.7	17.7	55.4	72	20	8	14.42	85.1	86.88	18.27	21.99	24.82	186.4	21.69	2021	Northeast	MD	Dorchester	Tapia	Soybean	1	0	1	PRE Only	1	0	0
MD 6	38.52	-75.83	8.09	0.28	3	4.07	53.33	4.73	1.32	2	15.38	264457	131	76.2	0	0	2	0	2	1.7	5.5	6.2	3.5	10	48	84	12	4	39.96	64.02	85.21	18.37	23.57	24.82	189.19	22.25	2021	Northeast	MD	Dorchester	Tapia	Soybean	1	0	1	PRE Only	1	0	0
MD 7	38.61	-75.75	7.63	0.29	3	6.1	100	7.8	1.26	2	28.33	275759	125	76.2	0	0	2	3	5	1.4	6	3.9	4.1	20.3	44.8	78	16	6	43.45	66.2	100.65	13.68	18.45	20.57	210.3	17.57	2021	Northeast	MD	Dorchester	Velero	Soybean	0	0	1	PRE + POST Application	1	1	0
NY 1	43.09	-76.44	3.23	0.21	2	12.17	93.33	12.87	1.26	3	13.76	256989	146	76.2	0	3	2	2	4	2.7	6.5	7.8	3.7	13.4	67.5	56	29	15	24.41	60.3	67.1	17.17	19.71	22.52	151.81	19.8	2020	Northeast	NY	Ondaga	Venture	Soybean	0	0	0	PRE + POST Application	1	1	0
NY 2	43.09	-76.43	3.03	0.24	2	5.3	80	10.17	1.27	3	16.59	256989	145	76.2	0	3	2	2	4	2.5	6.6	7.4	4.8	11.3	67.7	75	18	7	34.03	27.89	66.54	20.06	21.26	24.81	128.46	22.04	2020	Northeast	NY	Ondaga	Venture	Soybean	0	0	0	PRE + POST Application	1	1	0
NY 4	42.79	-77.8	7.96	0.39	2	1.03	30	0.9	1	1	11.33	256989	161	76.2	0	3	2	2	4	3.3	6.38	9.05	4.09	17.37	62.98	50	37	13	43.43	103.18	65.25	20.15	23.92	22.15	211.86	22.07	2020	Northeast	NY	Livingston	BA1001	Grain Cereal	0	0	0	PRE + POST Application	1	1	0
NY 5	42.61	-77.56	8.27	0.27	3	2.83	60	13.2	1.23	2	3.44	256989	168	76.2	0	2	3	2	5	6.1	6	11	3.5	20.1	54.6	39	48	13	35.95	112.44	54.03	22.09	23.78	21.99	202.42	22.62	2020	Northeast	NY	Livingston	BA1001	Forage	0	0	0	PRE + POST Application	1	1	0
NY 6	42.61	-77.56	8.27	0.34	3	1.23	46.67	10.57	1.14	2.5	3.44	256989	168	76.2	0	2	2	0	2	5.6	5.7	8.4	3.3	20.4	47.7	31	54	15	40.7	136.66	75.58	22.35	24.27	22.88	252.94	23.17	2020	Northeast	NY	Livingston	BA1001	Forage	0	0	0	PRE Only	1	0	0
NY 7	42.92	-77.79	8.07	0.31	3	8.6	70	14.83	9.68	2.5	5.95	263495	171	76.2	1	2	2	2	4	2.9	6	7.2	5.5	12.1	65.8	45	46	9	27.75	134.86	6.23	23.76	24.15	22.49	168.84	23.47	2020	Northeast	NY	Livingston	Flavor Sweet	Vegetable	0	0	0	PRE + POST Application	1	1	0
NY 8	43	-78.05	9.71	0.33	3	0.8	20	2.67	1.5	1	1.62	263495	171	76.2	1	2	2	2	4	1.9	6.4	7.6	4.4	17	62.7	55	32	13	48.33	152.91	43.3	23.33	23.46	21.32	244.54	22.7	2020	Northeast	NY	Genesee	Flavor Sweet	Fallow	0	0	0	PRE + POST Application	1	1	0
NY 9	43	-78.05	9.71	0.32	3	2.43	66.67	10.03	1.26	2.5	1.62	263495	177	76.2	1	2	2	2	4	1.9	6.4	7.6	4.4	17	62.7	55	32	13	80.6	130.51	14.31	23.43	23.11	21.04	225.42	22.53	2020	Northeast	NY	Genesee	Flavor Sweet	Fallow	0	0	0	PRE + POST Application	1	1	0
NY 10	43.01	-78.06	8.29	0.43	2	4.07	66.67	17.17	1.88	3	4.21	328146	177	50.8	1	2	2	3	5	2.1	7.4	7.9	3.9	29.9	66.2	56	29	15	69.67	72.35	48.39	22.54	22.6	21.62	142.02	22.57	2020	Northeast	NY	Genesee	Compass	Grain Cereal	0	0	0	PRE + POST Application	1	1	0
NY 11	43.09	-75.98	9.86	0.16	4	0.37	16.67	1.83	1	1	16.83	256989	183	76.2	0	3	2	3	5	2.6	6.7	8.4	3.9	13	68.8	66	25	9	72.47	52.76	63.91	23.56	22.14	21.2	189.14	22.3	2020	Northeast	NY	Ondaga	BA1001	Soybean	0	0	0	PRE + POST Application	1	1	0
NY 12	43.32	-77.99	6.19	0.26	4	1.07	30	1.03	1.48	1	21.04	263495	186	76.2	1	2	2	2	4	4.1	7.2	10.7	5.8	23.9	70.4	32	51	17	88.09	37.14	63.91	23.47	22.26	20.8	189.14	22.18	2020	Northeast	NY	Orleans	Flavor Sweet	Corn	0	0	0	PRE + POST Application	1	1	0
NY 13	43.03	-78.36	8.35	0.43	2	11.13	46.67	5.93	8.02	2	3.16	331464	167	50.8	1	2	2	3	5	4.1	6.9	10.8	6.6	15.4	76.4	46	41	13	28.58	89.84	47.81	21.42	23.69	21.93	118.42	22.56	2020	Northeast	NY	Genesee	Blavet	Corn	0	0	0	PRE + POST Application	1	1	0
NY 14	43.03	-78.36	7.31	0.51	1	42.07	100	95	2.94	4	6.19	331464	167	50.8	1	2	2	3	5	4.1	6.9	10.8	6.6	15.4	76.4	46	41	13	52.89	146.34	50.73	20.37	22.65	21.53	199.23	21.51	2020	Northeast	NY	Genesee	Blavet	Corn	0	0	0	PRE + POST Application	1	1	0
NY 15	42.76	-77.1	9.03	0.24	4	0.37	16.67	4.5	1	1	19.71	256989	182	76.2	1	4	2	0	2	2.4	7.6	13.1	2	10.5	87.6	50	33	17	126.54	75.91	44.03	22.44	21.23	20.39	246.48	21.35	2020	Northeast	NY	Yates	Pismo	Corn	1	0	0	PRE Only	1	0	0
NY 16	42.74	-77.06	8.61	0.3	3	0.5	13.33	0.13	1.25	1	9.71	256989	181	76.2	0	3	2	0	2	3.3	7.5	11.9	1.6	16.8	81.7	48	37	15	61.02	48.84	14.9	25.34	22.77	23.28	124.76	23.8	2020	Northeast	NY	Yates	Pismo	Corn	0	0	0	PRE Only	1	0	0
NY 17	42.73	-77.06	10.51	0.29	3	1.03	26.67	3.4	1.26	1	5.26	256989	182	76.2	0	4	2	0	2	3.6	7.4	13	2.3	15.3	82.4	46	39	15	63.99	48.24	13.29	25.26	22.72	23.18	125.52	23.72	2020	Northeast	NY	Yates	Pismo	Corn	0	0	0	PRE Only	1	0	0
NY 18	42.84	-77.05	12.93	0.29	3	0.73	16.67	0.17	1.26	1	29.95	256989	201	76.2	0	3	2	0	2	2.96	6.94	10.7	3.57	15.79	72.49	2	35	13	48.24	13.29	0	22.92	23.67	22.49	61.53	23.03	2020	Northeast	NY	Ontario	Pismo	Corn	0	0	0	PRE Only	1	0	0
IA 1	41.31	-91.14	2.94	0.66	3	4.33	76.67	6.9	1.41	3	25.5	259460	120	76.2	0	1	1	3	4	1.5	6.4	8.6	3.6	18	64.3	70	18	12	126.96	32.1	157.34	14.45	20.43	23.78	316.4	19.55	2021	Midwest	IA	Muscatine	BBL-156	Corn	1	0	1	PRE + POST Application	1	1	0
IA 2	41.31	-91.13	3.14	0.68	2.8	19.07	100	27.23	1.92	3.4	25.5	259460	120	76.2	0	1	1	3	4	1.9	6.4	6.8	5	18.9	58.5	78	12	10	122.07	36.12	158.53	14.45	20.44	23.77	316.72	19.55	2021	Midwest	IA	Muscatine	BA1001	Corn	1	0	1	PRE + POST Application	1	1	0
IA 3	41.34	-91.11	3.3	0.64	3.4	55.83	100	7	1.36	1.2	9.31	259460	126	76.2	0	1	1	3	4	2.3	4.8	11.1	6.2	9.8	40.6	76	12	12	131.75	14.81	157.39	16.09	21.32	23.44	303.95	20.28	2021	Midwest	IA	Muscatine	BBL-156	Corn	1	0	1	PRE + POST Application	1	1	0
IA 4	41.34	-91.13	3.43	0.59	2.9	31.8	100	20.2	1.22	2.5	42.49	259460	123	76.2	0	1	1	3	4	1.1	6.6	3.7	4.4	15.6	80.1	94	4	2	126.24	37.66	157.39	14.95	21.2	23.5	321.29	19.88	2021	Midwest	IA	Muscatine	BBL-156	Corn	1	0	1	PRE + POST Application	1	1	0
IA 5	41.34	-91.13	3.95	0.64	2.5	3	90	7.5	1.11	1.9	8.09	259460	124	76.2	0	1	1	3	4	1.2	6	4.4	3.8	11.5	57.3	94	4	2	108.94	38.22	153.97	15.2	21.23	23.32	301.13	19.92	2021	Midwest	IA	Muscatine	BBL-156	Corn	1	0	1	PRE + POST Application	1	1	0
IA 6	41.35	-91.13	5.72	0.58	3.2	40.67	100	29.72	1.56	2.9	14.16	259460	124	76.2	0	1	1	3	4	1.2	5.9	3.8	5.8	10.9	52.1	94	4	2	109.9	37.66	157.39	15.2	21.23	23.46	304.95	19.96	2021	Midwest	IA	Muscatine	BBL-156	Corn	1	0	1	PRE + POST Application	1	1	0
IA 7	41.34	-91.13	4.6	0.61	3	26.67	100	21.88	1.61	2	19.42	259460	124	76.2	0	1	1	3	4	1.4	5.6	5	4.7	10.9	60.3	92	6	2	108.67	38.38	156.56	15.21	21.23	23.2	303.61	19.88	2021	Midwest	IA	Muscatine	BBL-156	Corn	1	0	1	PRE + POST Application	1	1	0
IA 8	41.34	-91.12	6.86	0.61	3.8	49.6	86.67	29.33	1.07	1.5	25.5	259460	123	76.2	0	1	1	3	4	1	6.3	4.1	5.3	10.2	55.1	94	4	2	123.97	38.72	152.72	14.95	21.2	23.24	315.41	19.8	2021	Midwest	IA	Muscatine	BBL-156	Corn	1	0	1	PRE + POST Application	1	1	0
IA 9	41.35	-91.12	3.88	0.61	4	9.78	72.22	10.28	1.41	1	14.16	259460	124	76.2	0	1	1	3	4	1	6.1	3.9	7.6	10.6	51.1	94	4	2	106.17	37.97	145.96	15.21	21.24	23.23	290.1	19.89	2021	Midwest	IA	Muscatine	BBL-156	Corn	1	0	1	PRE + POST Application	1	1	0
IA 10	41.37	-91.13	4.84	0.63	3	13.2	90	27	1.49	3.3	27.11	259460	121	76.2	0	1	1	3	4	1.1	6.1	5.1	3.8	18.1	54.4	88	8	4	53.84	65.67	97.35	13.58	21.24	22.19	216.86	19	2021	Midwest	IA	Muscatine	BBL-156	Corn	1	0	1	PRE + POST Application	1	1	0
IA 11	41.32	-91.11	11.1	0.43	2.7	1.4	30	2	1.19	1.4	23.47	259460	135	76.2	0	1	1	3	4	2.1	5.5	6.2	5.5	10.8	44.7	87	6	7	84.25	51.19	114.22	16.25	21.85	21.85	249.67	20.1	2022	Midwest	IA	Muscatine	Venture	Corn	0	0	1	PRE + POST Application	1	1	0
IA 12	41.35	-91.09	4.24	0.42	2.8	1.63	25	1.56	1.67	1.1	13.35	259460	133	76.2	0	1	1	3	4	3	5.9	7	9.4	16.1	57.3	77	12	11	86.61	47.36	114.95	16.2	21.98	21.85	239.63	20.06	2022	Midwest	IA	Muscatine	Venture	Corn	0	0	1	PRE + POST Application	1	1	0
IA 13	41.31	-91.11	8.59	0.35	2.4	0.27	13.33	0.9	1	1	54.63	259460	137	76.2	0	1	1	3	4	1.7	5.7	4.5	4.9	17.7	50.4	91	2	7	81.2	58.34	108.55	16.72	21.83	21.63	253	20.21	2022	Midwest	IA	Louisa	Venture	Corn	0	0	1	PRE + POST Application	1	1	0
IA 14	41.36	-91.11	4.39	0.35	3	3.53	63.33	3.53	1.07	1.6	39.66	259460	131	76.2	0	1	1	3	4	2.1	6.3	6.1	4.9	13.7	61.6	93	2	5	89.24	50.31	124.6	15.94	21.69	22.28	260.73	20.03	2022	Midwest	IA	Muscatine	BBL-156	Corn	0	0	1	PRE + POST Application	1	1	0
IA 15	41.37	-91.11	12.13	0.24	3.5	1.53	43.33	8.17	1.12	2.1	24.28	259460	128	76.2	0	2	1	1	2	1.1	6	4.9	5.8	14.3	55.6	88	7	5	83.22	64.79	108.01	16.2	21.65	22.04	261.43	20.1	2023	Midwest	IA	Muscatine	B17	Corn	0	0	1	PRE + POST Application	1	1	0
IA 16	41.32	-91.11	12.51	0.25	4	6.13	56.67	9.37	1.2	2.2	24.28	259460	128	76.2	0	2	1	1	2	1.7	5.6	5	8.9	16.7	50.2	87	8	5	83.75	69.08	99.35	16.67	21.59	21.87	255.06	20.18	2023	Midwest	IA	Louisa	B17	Corn	0	0	1	PRE + POST Application	1	1	0
IA 17	41.36	-91.11	13.79	0.2	3	0.47	16.67	3.27	1	1.5	27.11	259460	126	76.2	0	2	1	1	2	1.2	5.3	5.9	5	11.4	42.7	91	6	3	87.45	55.52	107.56	15.78	21.98	21.91	249.64	20.01	2023	Midwest	IA	Muscatine	Venture	Corn	0	0	1	PRE + POST Application	1	1	0
IA 18	41.32	-91.13	10.67	0.27	2.5	2.53	50	8.83	1.23	2.5	54.63	259460	126	76.2	0	2	1	1	2	1.6	5.8	8.1	4	16.6	49.7	75	14	11	85.28	61.55	99.62	16.28	21.86	21.73	245.9	20.08	2023	Midwest	IA	Louisa	Venture	Corn	0	0	1	PRE + POST Application	1	1	0
IL 1	40.17	-90.13	7.6	0.28	4	32.4	76.67	15.6	1.42	1	56.66	289113	111	76.2	2	2	3	0	3	0.8	6.4	2.6	8	24.2	67.8	94	3	3	127.13	148.84	142.77	13.4	18.79	21.6	418.74	17.93	2019	Midwest	IL	Mason	Delmonte 04-65	Corn	1	0	1	PRE Only	1	0	0
IL 2	40.17	-90.16	8.63	0.4	4	122.15	92.31	0.46	1.27	1	46.13	289113	112	76.2	2	2	3	0	3	0.6	6.4	2	9.7	27.3	63	92	5	3	126.39	144.25	131.97	13.11	19.43	21.48	402.61	18.01	2019	Midwest	IL	Mason	Delmonte 04-65	Corn	1	0	1	PRE Only	1	0	0
IL 3	40.15	-90.16	9.5	0.41	4	79.07	90	5.07	1.29	1	14.16	289113	112	76.2	2	2	3	0	3	0.9	6.4	2.9	10.3	21.4	68.4	88	9	3	127.32	141.6	130.63	13.12	19.44	21.6	399.55	18.05	2019	Midwest	IL	Mason	Delmonte 04-65	Corn	1	0	1	PRE Only	1	0	0
IL 4	40.15	-90.17	7.49	0.32	3.5	84.67	100	3.53	2.41	1.5	27.52	289113	112	76.2	2	1	3	0	3	0.8	6.5	2.7	7.3	18.5	74.1	90	7	3	126.27	142.05	129.73	13.12	19.45	21.62	398.05	18.06	2019	Midwest	IL	Mason	Delmonte 04-65	Corn	1	0	1	PRE Only	1	0	0
IL 5	40.23	-90.07	5.96	0.38	2	270	100	30.52	1.87	4	24.28	289113	112	76.2	1	3	3	0	3	0.8	5.6	3.3	5.6	13.7	44.8	90	7	3	130.97	153.55	141.13	13.02	19.41	21.72	425.65	18.05	2019	Midwest	IL	Mason	Delmonte 04-65	Corn	1	0	1	PRE Only	1	0	0
IL 6	40.19	-90.11	5.6	0.41	4	33.47	83.33	0.33	1.51	1	28.33	289113	114	76.2	2	1	3	0	3	0.8	6.2	4.3	4.2	9.7	58.2	84	11	5	132.31	146.21	141.93	12.73	20.21	21.72	420.45	18.22	2019	Midwest	IL	Mason	Delmonte 04-65	Corn	1	0	1	PRE Only	1	0	0
IL 7	40.21	-90.08	5.58	0.47	4	82.93	96.67	29.03	1.81	1	32.37	289113	115	76.2	2	2	3	0	3	1	6.4	2.9	6	17.1	76.9	84	13	3	131.72	149	141.74	12.93	20.44	21.87	422.46	18.41	2019	Midwest	IL	Mason	Delmonte 04-65	Corn	1	1	1	PRE Only	1	0	0
IL 8	40.14	-90.12	11.19	0.33	3	89.33	100	1.43	1.89	2	82.96	289113	115	76.2	1	1	3	0	3	1.1	6.2	5	4.2	16	55.5	82	13	5	132.79	134.47	134.41	13.02	20.52	22.07	401.67	18.54	2019	Midwest	IL	Mason	Delmonte 04-65	Soybean	1	1	1	PRE Only	1	0	0
IL 9	40.19	-90.13	8.79	0.34	2	179.07	100	21.77	2.47	4	56.66	289113	116	76.2	0	1	3	0	3	0.9	6.4	4.8	5.6	12.9	56.8	82	13	5	128.41	154.51	133.08	13.35	20.59	21.77	416	18.57	2019	Midwest	IL	Mason	Delmonte 04-65	Soybean	1	0	1	PRE Only	1	0	0
IL 10	40.14	-90.13	10.58	0.35	3.5	122.2	100	13.63	1.84	1	28.33	289113	117	76.2	1	1	3	0	3	0.9	6.2	3.9	3	14	51.9	90	7	3	131.01	143.02	125.86	13.89	20.72	22.05	399.89	18.89	2019	Midwest	IL	Mason	Delmonte 04-65	Soybean	1	1	1	PRE Only	1	0	0
IL 11	40.14	-90.08	16.92	0.24	3.5	103.2	100	1.73	2.08	1	54.23	289113	125	76.2	1	2	3	0	3	0.8	6.6	3.8	4.5	16.5	79	88	9	3	114.43	62.49	136.91	16.5	21.38	23.58	313.83	20.49	2019	Midwest	IL	Mason	Delmonte 04-65	Corn	1	0	1	PRE Only	1	0	0
IL 12	40.33	-90.01	7.15	0.32	2	100.53	100	13.4	2.11	2	28.33	289113	125	76.2	1	2	3	0	3	0.7	6.2	4.6	5.1	13.7	54.9	90	7	3	125.83	66.96	136.23	16.41	21.36	23.25	329.02	20.34	2019	Midwest	IL	Mason	Delmonte 04-65	Corn	1	0	1	PRE Only	1	0	0
IL 13	40.42	-89.9	10.49	0.37	3	284.87	100	7.43	1.72	1	28.33	289113	125	76.2	1	2	3	0	3	0.6	5.9	3.7	5.5	13.7	47.9	82	15	3	118.61	76.55	136.13	16.29	21.21	23.53	331.29	20.34	2019	Midwest	IL	Mason	Delmonte 04-65	Corn	1	0	1	PRE Only	1	0	0
IL 14	40.31	-89.99	12.31	0.32	3.5	153.53	100	9.27	2.18	1.5	12.95	289113	126	76.2	0	3	3	0	3	0.9	5.3	5.5	4.2	12	40.6	82	13	5	128.75	76.35	125.36	16.74	21.25	23.74	330.46	20.58	2019	Midwest	IL	Mason	Delmonte 04-88	Corn	1	0	1	PRE Only	1	0	0
IL 15	40.36	-89.82	7.53	0.47	3.5	77.73	100	28.4	2.42	3.5	24.28	289113	127	76.2	1	2	3	0	3	1.3	6.3	7.4	7.4	15.7	60.7	70	19	11	119.85	77.03	124.8	17.03	21.14	24.04	321.68	20.74	2019	Midwest	IL	Mason	Delmonte 04-88	Corn	1	0	1	PRE Only	1	0	0
IL 16	40.13	-90.02	14.62	0.27	3.5	293.33	100	8.9	1.37	1.5	26.3	289113	127	76.2	1	3	3	0	3	1.3	6.8	6.5	8.1	12.2	76.8	72	19	9	113.12	76.48	113.95	17.21	21.21	24.1	303.55	20.84	2019	Midwest	IL	Mason	Delmonte 04-65	Corn	1	0	1	PRE Only	1	0	0
IL 17	40.13	-90.04	14.71	0.31	3.5	289.2	100	12.03	2	1.5	27.52	289113	129	76.2	1	2	3	0	3	2.1	5.6	9.9	4.5	11.3	47.9	54	29	17	137.32	49.16	112.46	17.77	20.98	24.45	298.94	21.07	2019	Midwest	IL	Mason	Delmonte 04-65	Corn	1	0	1	PRE Only	1	0	0
IL 18	40.41	-89.74	9.98	0.35	3.5	269.8	100	26.6	1.68	2.5	24.28	289113	130	76.2	1	2	3	0	3	1.6	6.7	8.8	4	23.1	59.3	64	25	11	157.25	68.19	84.34	17.94	20.91	24.61	309.78	21.15	2019	Midwest	IL	Mason	Delmonte 04-88	Corn	1	0	1	PRE Only	1	0	0
IL 19	40.4	-89.71	5.69	0.35	3.5	8.87	96.67	5.4	1.63	1.5	14.16	289113	130	76.2	1	2	3	0	3	2.8	6.1	12.3	6.4	17	57	36	37	27	154.75	70.08	81.29	17.92	20.89	24.59	306.12	21.13	2019	Midwest	IL	Tazewell	Delmonte 04-88	Corn	1	0	1	PRE Only	1	0	0
IL 20	40.54	-89.64	10.6	0.34	4	130.73	100	9.4	2.19	2	15.38	289113	133	76.2	1	2	3	0	3	1.1	6.6	5.9	5.6	14.8	59.2	82	11	7	172.78	97.35	53.42	19.25	20.75	25.41	323.55	21.8	2019	Midwest	IL	Tazewell	Delmonte 04-88	Corn	1	0	1	PRE Only	1	0	0
IL 21	40.53	-89.64	14.15	0.32	4	111	100	8.53	1.99	1.5	14.57	289113	133	76.2	1	2	3	0	3	1.4	6.8	6.3	4.3	21.2	71.5	76	15	9	172.78	97.35	53.42	19.25	20.75	25.41	323.55	21.8	2019	Midwest	IL	Tazewell	Delmonte 04-88	Corn	1	0	1	PRE Only	1	0	0
IL 22	40.5	-89.8	4.82	0.37	3.5	516.13	100	13.37	1.69	2.5	54.63	289113	133	76.2	1	1	3	0	3	1.2	6.3	7.7	5.9	20.5	58.1	72	17	11	191.55	109.76	49.8	19.27	20.81	25.43	351.11	21.84	2019	Midwest	IL	Tazewell	Delmonte 04-88	Corn	1	1	1	PRE Only	1	0	0
IL 23	40.5	-89.82	7.02	0.34	3.5	151.87	96.67	5.2	1.53	1.5	43.3	289113	134	76.2	1	1	3	0	3	1.2	6.1	6.5	6.5	17.3	57.7	76	15	9	183.27	108.77	49.61	19.6	20.98	25.6	341.65	22.06	2019	Midwest	IL	Tazewell	Delmonte 04-88	Corn	1	1	1	PRE Only	1	0	0
IL 24	40.41	-89.66	12.06	0.37	3	20.53	96.67	3.95	2.11	1	26.3	266873	134	76.2	1	2	3	0	3	2.9	6.3	14	4.9	20.8	57.2	14	59	27	139.12	103.27	38.51	19.73	21	25.57	280.9	22.1	2019	Midwest	IL	Tazewell	Navajo	Corn	1	0	1	PRE Only	1	0	0
IL 25	40.4	-89.71	11.95	0.32	4	7.53	90	1.8	1.74	1	14.16	289113	206	76.2	0	3	1	2	3	2.3	6.2	9.2	5.1	19.4	62.4	49	29	22	24.77	64.23	29.49	23.42	21.85	22.29	118.49	22.52	2019	Midwest	IL	Tazewell	Delmonte 04-88	Vegetable	1	0	1	PRE + POST Application	1	1	0
IL 26	40.41	-89.74	12.06	0.38	3.5	23.67	86.67	2.18	1.46	1.5	24.28	289113	207	76.2	0	3	1	1	2	1.8	6.6	8.9	3.7	21.4	61.5	63	23	14	25.58	66.55	43.26	23.44	21.79	22.76	135.39	22.66	2019	Midwest	IL	Mason	Delmonte 04-88	Vegetable	1	0	1	PRE + POST Application	1	1	0
IL 27	40.46	-89.81	11.01	0.36	3	77.27	96.67	11.77	1.72	3	55.04	289113	207	76.2	0	2	1	1	2	1	7	3.4	3.5	23.2	73.3	89	8	3	24.64	70.2	31.16	23.47	21.74	22.66	126	22.62	2019	Midwest	IL	Tazewell	Delmonte 04-88	Corn	1	0	1	PRE + POST Application	1	1	0
IL 28	40.53	-89.64	11.32	0.31	4	139.47	100	2.97	1.92	1	14.57	289113	208	76.2	0	3	1	2	3	1.7	6.9	7.7	4	19.6	74.9	67	22	11	25.45	93.33	30.61	23.44	21.46	22.91	149.39	22.6	2019	Midwest	IL	Tazewell	Delmonte 04-88	Vegetable	1	0	1	PRE + POST Application	1	1	0
IL 29	40.54	-89.64	11.32	0.3	4	239.4	100	6.83	2.31	1	15.38	289113	208	76.2	0	3	1	2	3	1.1	6.4	6.6	6.1	15.7	60.2	79	13	8	25.45	93.33	30.61	23.44	21.46	22.91	149.39	22.6	2019	Midwest	IL	Tazewell	Delmonte 04-88	Vegetable	1	0	1	PRE + POST Application	1	1	0
IL 30	40.49	-89.66	10.69	0.28	4	6.67	63.33	3.53	1.38	1	24.28	289113	208	76.2	0	3	1	0	1	1.3	6.7	5.6	5.1	19.3	75.6	73	16	11	25.54	76.61	43.77	23.45	21.48	23	145.92	22.64	2019	Midwest	IL	Tazewell	Delmonte 04-88	Vegetable	1	0	1	PRE Only	1	0	0
IL 31	40.41	-89.66	12.62	0.35	4	158.4	100	7.23	1.54	1	26.3	289113	209	76.2	0	3	1	0	1	2.7	6.3	11.3	5.4	24	59.9	19	56	25	35.75	46.41	51.15	23.33	21.28	23.13	133.31	22.58	2019	Midwest	IL	Tazewell	Delmonte 04-88	Vegetable	1	0	1	PRE Only	1	0	0
IL 32	40.31	-89.8	13.97	0.33	4	54.53	100	8.2	2.5	1	27.92	289113	209	76.2	0	3	1	1	2	1.3	6.6	6.7	4.7	17.5	59.9	75	16	9	22.25	62.23	96.54	23.41	21.34	22.36	181.02	22.37	2019	Midwest	IL	Mason	Delmonte 04-88	Vegetable	1	0	1	PRE + POST Application	1	1	0
IL 33	40.47	-89.81	12.62	0.36	4	95.33	96.67	3.63	1.74	1	26.71	289113	209	76.2	0	2	1	0	1	1.4	6.7	7.9	5.3	19.5	60.1	73	18	9	35.28	59.96	55.74	23.41	21.28	22.92	150.98	22.54	2019	Midwest	IL	Tazewell	Delmonte 04-88	Vegetable	1	0	1	PRE Only	1	0	0
IL 34	40.5	-89.8	11.68	0.31	4	106.87	100	4.8	2.15	1	54.63	289113	209	76.2	0	2	1	0	1	1.1	6.2	5.9	5.7	22.7	51.1	79	14	7	36.31	72.94	60.9	23.47	21.31	22.79	170.15	22.52	2019	Midwest	IL	Tazewell	Delmonte 04-88	Vegetable	1	0	1	PRE Only	1	0	0
IL 35	40.5	-89.82	12.37	0.27	4	55.53	100	1.7	2.02	1	43.3	289113	210	76.2	0	2	1	0	1	1.3	6	6.8	6.2	17.7	58.6	73	15	12	35.3	91.05	40.42	23.44	21.01	23.16	166.77	22.54	2019	Midwest	IL	Tazewell	Delmonte 04-88	Vegetable	1	0	1	PRE Only	1	0	0
IL 36	40.47	-89.8	12.73	0.28	4	69.67	100	8.27	2.24	1.5	27.52	289113	210	76.2	0	3	1	1	2	0.9	5.4	4	4.7	14.7	50.4	91	3	6	35.78	87.6	38.09	23.41	21.01	23.42	161.47	22.61	2019	Midwest	IL	Tazewell	Delmonte 04-88	Vegetable	1	0	1	PRE + POST Application	1	1	0
IL 37	40.3	-89.84	12.26	0.23	3	69.73	100	4.77	1.92	1	25.09	289113	210	76.2	0	2	1	1	2	2.5	6	11.4	3.4	12.1	63.5	63	21	16	21.58	78.61	55.84	23.41	21.04	21.49	100.19	22.23	2019	Midwest	IL	Mason	Delmonte 04-88	Vegetable	1	0	1	PRE + POST Application	1	1	0
IL 38	40.36	-89.82	12.44	0.31	3.5	28.6	100	7.37	1.61	1.5	24.28	289113	211	76.2	0	2	1	1	2	1.8	6	9.3	8.3	15.2	50.9	61	23	16	18.91	80.49	31.91	23.44	20.65	22.86	131.31	22.32	2019	Midwest	IL	Mason	Delmonte 04-88	Vegetable	1	0	1	PRE + POST Application	1	1	0
IL 39	40.28	-90.01	12.4	0.35	3.5	57.13	100	4.77	2.07	1.5	27.52	289113	213	76.2	0	2	1	1	2	1	5.9	4.3	6.5	13.5	52.2	85	10	5	39.02	62.41	63.87	23.68	20.69	20.87	101.43	22.19	2019	Midwest	IL	Mason	Delmonte 04-88	Vegetable	1	0	1	PRE + POST Application	1	1	0
IL 40	40.13	-90.07	16.75	0.32	3.5	12.8	76.67	1.27	1.52	1	49.78	289113	214	76.2	0	3	1	0	1	1.3	6.3	6.6	5.7	11.4	64.4	75	18	7	77.35	57.27	90.8	23.71	20.93	22.83	225.42	22.49	2019	Midwest	IL	Mason	Delmonte 04-88	Vegetable	1	0	1	PRE Only	1	0	0
IL 41	40.23	-90.08	14.28	0.29	3	137.73	100	9.1	1.81	3	29.95	289113	217	76.2	0	3	1	1	2	0.8	5	4.2	4.5	8.9	29.7	87	8	5	64.15	41.51	115.91	23.24	21.38	22.65	221.57	22.42	2019	Midwest	IL	Mason	Delmonte 04-88	Corn	1	0	1	PRE + POST Application	1	1	0
IL 42	40.18	-90.15	5.11	0.46	3	42.6	93.33	12.2	1.72	4	14.16	258422	109.00001	76.2	1	2	3	0	3	1.2	6	4.9	4.9	8.6	61.8	82	10	8	186.9	93	27.13	12.56	17.08	22.66	307.03	17.43	2020	Midwest	IL	Mason	Venture	Corn	1	0	1	PRE Only	1	0	0
IL 43	40.22	-90.08	4.1	0.35	3.5	32.07	100	18.83	2.61	3.5	28.33	200995	110	76.2	2	2	3	0	3	1.1	5.8	4.7	4	12.4	58.2	84	10	6	179.63	104.36	25.73	12.43	17.64	22.74	309.72	17.6	2020	Midwest	IL	Mason	Venture	Corn	1	0	1	PRE Only	1	0	0
IL 44	40.22	-90.08	5.4	0.38	4	48.8	100	13.9	2.02	3	21.04	208174	110	76.2	2	2	3	0	3	2	6.3	7	5.2	13.1	64.5	77	15	8	180.5	102.71	19.24	12.46	17.63	22.64	302.45	17.58	2020	Midwest	IL	Mason	Venture	Corn	1	0	1	PRE Only	1	0	0
IL 45	40.21	-90.08	2.76	0.51	3.5	12.33	100	7.2	2.26	3	16.59	239279	110	76.2	0	3	3	0	3	0.7	5.8	3.6	3.9	14.9	48.2	95	2	3	188.78	99.6	17.92	12.66	17.61	22.78	306.3	17.68	2020	Midwest	IL	Mason	Venture	Corn	1	0	1	PRE Only	1	0	0
IL 46	40.1	-90.15	7.11	0.33	4	44.8	100	15.27	1.88	1	32.37	301493	110	76.2	0	1	3	0	3	1	7	4	6.8	18.6	74.5	83	10	7	175.62	113.28	38.56	12.35	17.64	22.72	327.46	17.57	2020	Midwest	IL	Mason	Delmonte 04-95	Corn	1	0	1	PRE Only	1	0	0
IL 47	40.1	-90.15	10.47	0.28	4	21.47	100	9.7	1.82	1.5	56.66	287136	110	76.2	1	2	3	0	3	0.8	6.1	4.1	5.2	16.4	49.1	87	6	7	171.36	116.28	37.79	12.3	17.62	22.76	325.43	17.56	2020	Midwest	IL	Mason	Delmonte 04-95	Corn	1	0	1	PRE Only	1	0	0
IL 48	40.21	-90.11	5.6	0.19	4	50.33	100	20.1	1.84	1.5	14.16	200995	111	76.2	1	2	3	0	3	0.9	5.6	4.1	6.6	10.1	54.4	84	9	7	171.02	116.41	26.03	12.16	18.1	22.97	313.46	17.74	2020	Midwest	IL	Mason	Venture	Corn	1	0	1	PRE Only	1	0	0
IL 49	40.2	-90.11	6.23	0.3	4	50.03	100	23.97	1.79	1.5	28.33	203387	111	76.2	1	2	3	0	3	0.7	5.5	3.8	5.2	9.9	53	84	9	7	170.78	114.58	26.36	12.16	18.09	22.98	311.72	17.74	2020	Midwest	IL	Mason	Venture	Corn	1	0	1	PRE Only	1	0	0
IL 50	40.09	-90.18	10.15	0.23	4	10.2	96.67	4.9	1.45	1	44.11	267993	111	76.2	1	1	3	0	3	1.1	5.6	4.6	6.1	13.6	54.3	84	9	7	162.19	128.91	20.73	11.91	17.94	22.81	311.83	17.55	2020	Midwest	IL	Mason	Delmonte 04-88	Corn	1	0	1	PRE Only	1	0	0
IL 51	40.26	-90.06	8.61	0.34	3	16.33	80	4.03	1.85	2	28.33	239279	121	76.2	0	2	3	0	3	1.4	6.1	5.7	7.9	14.5	56.7	76	15	9	101.46	57.58	19.15	13.21	22.5	22.73	178.19	19.48	2020	Midwest	IL	Mason	Venture	Corn	1	0	1	PRE Only	1	0	0
IL 52	40.3	-89.96	3.77	0.34	4	12.73	83.33	7.33	1.32	1	54.63	279958	121	76.2	0	2	3	1	4	1.5	5.8	7.6	4.9	14.2	49.3	76	15	9	95.54	58.55	26.99	13.2	22.49	22.78	181.08	19.49	2020	Midwest	IL	Mason	Delmonte 04-88	Corn	1	0	1	PRE + POST Application	1	1	0
IL 53	40.31	-89.95	8.88	0.23	4	34.47	100	5.93	1.33	1	12.14	241674	122	76.2	0	2	3	0	3	1.7	6.1	7.2	6.7	20.9	55.7	68	19	13	94.98	56.3	25.58	13.26	22.81	22.99	176.86	19.69	2020	Midwest	IL	Mason	Delmonte 04-88	Corn	1	0	1	PRE Only	1	0	0
IL 54	40.3	-89.94	7.49	0.25	4	83.8	100	27.77	1.88	1.5	26.3	249742	123	76.2	0	2	2	2	4	1.1	6.1	5.6	6.8	13.4	58.2	80	11	9	92.06	33.09	31.9	13.55	23.07	23.18	157.05	19.93	2020	Midwest	IL	Mason	Delmonte 04-88	Corn	1	0	1	PRE + POST Application	1	1	0
IL 55	40.48	-89.81	2.26	0.39	2.5	370.27	100	57.67	1.53	4	27.11	234495	128	76.2	1	2	3	2	5	0.8	6.6	3.4	9.8	24.4	65.8	86	7	7	122.62	16.33	59.94	15.99	22.13	23.27	138.95	19.06	2020	Midwest	IL	Tazewell	Delmonte 04-88	Corn	1	0	1	PRE + POST Application	1	1	0
IL 56	40.5	-89.81	9.08	0.37	4	33.2	96.67	6.17	1.6	1	22.26	284744	128	76.2	1	2	3	0	3	1.5	6.2	6.4	5.1	22	54.3	80	11	9	123.54	17.31	23.55	16.01	22.14	24.63	164.4	20.93	2020	Midwest	IL	Tazewell	Delmonte 04-88	Corn	1	0	1	PRE Only	1	0	0
IL 57	40.49	-89.82	11.59	0.35	4	18.93	96.67	7.3	1.25	1	58.68	272584	129	76.2	1	2	3	0	3	1.6	5.9	6.6	7.1	17.7	57	76	13	11	127.07	8.59	22.68	16.51	22.08	24.79	158.34	21.13	2020	Midwest	IL	Tazewell	Delmonte 04-88	Corn	1	0	1	PRE Only	1	0	0
IL 58	40.45	-89.8	10.89	0.3	4	62.67	100	10.77	1.41	2	27.11	277566	208	76.2	0	3	1	2	3	1.4	6.2	6.2	3.4	21.4	56.1	82	12	6	27.11	21.29	100.07	22.81	22.71	18.61	148.47	21.38	2020	Midwest	IL	Tazewell	Delmonte 04-88	Vegetable	1	0	1	PRE + POST Application	1	1	0
IL 59	40.37	-89.73	12.71	0.4	4	30.27	100	2.73	1.37	1	29.14	294314	208	76.2	0	3	1	0	1	1.9	5.9	9.6	6	17.3	51.8	57	27	16	28.36	20.89	108.38	22.83	22.75	18.42	157.63	21.33	2020	Midwest	IL	Mason	Delmonte 04-88	Vegetable	1	0	1	PRE Only	1	0	0
IL 60	40.5	-89.81	13.76	0.39	3	28.93	90	3.63	1.15	1	22.26	294314	209	76.2	0	2	1	0	1	0.9	5.1	5.1	2.8	16.3	34.1	91	6	3	37.78	22.39	94.29	22.52	22.53	18.25	154.46	21.1	2020	Midwest	IL	Tazewell	Delmonte 04-88	Vegetable	1	0	1	PRE Only	1	0	0
IL 61	40.49	-89.82	14.5	0.42	4	8	66.67	1.8	1.42	1	58.68	296706	209	76.2	0	2	1	0	1	1.3	6.1	7.2	6.1	18	59.2	73	16	11	39.32	22.58	91.74	22.52	22.52	18.3	153.64	21.11	2020	Midwest	IL	Tazewell	Delmonte 04-88	Vegetable	1	0	1	PRE Only	1	0	0
IL 62	40.51	-89.79	10.76	0.35	3	134.87	96.67	9.53	1.93	2	27.52	299101	209	76.2	0	2	2	0	2	1.5	6.2	6.1	5.1	21.9	53.3	85	10	5	44.49	21.95	72.07	22.55	22.55	18.44	138.51	21.18	2020	Midwest	IL	Tazewell	Delmonte 04-88	Vegetable	1	0	1	PRE Only	1	0	0
IL 63	40.45	-89.77	10.36	0.3	4	285.2	100	7.73	1.07	1	17.4	287136	211	76.2	0	2	1	2	3	1.2	6.2	6.1	7.7	19.7	53	77	16	7	27.39	42.7	73.46	22.33	22.57	18.01	143.55	20.97	2020	Midwest	IL	Tazewell	Delmonte 04-88	Vegetable	1	0	1	PRE + POST Application	1	1	0
IL 64	40.48	-89.79	5.6	0.36	4	105.8	100	12.97	1.62	1	27.52	291922	211	76.2	0	2	1	3	4	1.3	5.6	7.8	5.4	15.5	48.2	75	16	9	27.91	42.48	90.62	22.32	22.57	18.13	161.01	21.01	2020	Midwest	IL	Tazewell	Delmonte 04-88	Vegetable	1	0	1	PRE + POST Application	1	1	0
IL 65	40.37	-89.9	12.08	0.33	4	53.6	100	6.33	1.86	1	26.3	284744	212	76.2	0	2	1	0	1	1.3	5.9	5	6.5	14.2	55.2	80	13	7	28.59	48.48	75.27	22.06	22.53	18.13	152.34	20.91	2020	Midwest	IL	Mason	Delmonte 04-88	Vegetable	1	0	1	PRE Only	1	0	0
IL 66	40.35	-89.92	10.83	0.34	4	69.6	100	4.4	2.14	1	26.71	294314	212	76.2	0	2	2	0	2	1.3	6.2	7.5	7.7	16.1	60.1	71	18	11	28.81	47.59	78.58	22.05	22.53	17.94	154.98	20.84	2020	Midwest	IL	Mason	Delmonte 04-88	Vegetable	1	0	1	PRE Only	1	0	0
IL 67	40.29	-89.81	10.07	0.28	4	92.47	100	11	1.81	1	26.71	284744	213	76.2	0	3	1	0	1	3.1	5.6	16.6	1.8	11.8	57.4	66	17	17	15.88	47.52	74.5	21.93	22.48	18.09	137.9	20.83	2020	Midwest	IL	Mason	Delmonte 04-88	Vegetable	1	0	1	PRE Only	1	0	0
IL 68	40.35	-89.95	7.96	0.4	4	50.6	100	15	1.79	1	54.63	296706	213	76.2	0	2	1	0	1	1.2	6.3	5.1	7.5	14.8	54.1	84	11	5	18	35.94	76.44	21.86	22.49	17.64	130.38	20.66	2020	Midwest	IL	Mason	Delmonte 04-88	Vegetable	1	0	1	PRE Only	1	0	0
IL 69	40.35	-89.97	14.41	0.31	4	532.07	100	21.33	1.27	1.5	31.16	277566	213	76.2	0	3	1	2	3	1	6.2	5.7	7.1	14.7	57.2	80	13	7	19.12	33.55	77.04	21.86	22.53	17.69	129.71	20.69	2020	Midwest	IL	Mason	Delmonte 04-88	Vegetable	1	0	1	PRE + POST Application	1	1	0
IL 70	40.31	-89.95	8.61	0.42	4	65.6	100	11.97	1.61	1	12.14	303885	214	76.2	0	3	2	0	2	1.4	5.3	8.3	5.5	11.6	39.3	78	15	7	14.04	33.86	76.73	21.8	22.38	17.27	124.63	20.48	2020	Midwest	IL	Mason	Delmonte 04-88	Vegetable	1	0	1	PRE Only	1	0	0
IL 71	40.3	-89.96	10.4	0.38	4	72.67	100	9.73	1.58	1	54.63	289528	214	76.2	0	3	2	0	2	0.9	5.9	3.7	4.9	15.7	47.1	92	5	3	14.67	26.4	67.17	21.89	22.45	17.27	108.24	20.54	2020	Midwest	IL	Mason	Delmonte 04-88	Vegetable	1	0	1	PRE Only	1	0	0
IL 72	40.3	-89.95	10.85	0.36	4	200.6	100	15	1.99	1	26.3	279958	214	76.2	0	3	1	2	3	0.7	6.2	4.4	6.1	15.2	51.3	86	9	5	14.75	28.38	67.72	21.88	22.43	17.25	110.85	20.52	2020	Midwest	IL	Mason	Delmonte 04-88	Vegetable	1	0	1	PRE + POST Application	1	1	0
IL 73	40.22	-90.08	10.67	0.34	4	60.27	100	2.3	1.69	1	28.33	289528	215	76.2	0	3	1	0	1	1.3	6	4.7	3.8	11.6	58.9	90	7	3	14.71	53.8	42.44	21.84	22.37	17.12	110.95	20.44	2020	Midwest	IL	Mason	Delmonte 04-88	Vegetable	1	0	1	PRE Only	1	0	0
IL 74	40.2	-90.11	12.08	0.3	2	94.13	96.67	5	1.84	2	28.33	282347	215	76.2	0	3	1	0	1	0.9	5.3	3.5	6.2	10.6	49.4	86	9	5	2.5	0.33	51.67	20.68	20.07	17.11	54.5	19.29	2020	Midwest	IL	Mason	Delmonte 04-88	Vegetable	1	0	1	PRE Only	1	0	0
IL 75	40.2	-90.12	8.74	0.3	2	82.47	100	6.87	1.83	2	42.9	291922	215	76.2	0	3	1	2	3	1.3	4.7	2.7	10.3	16.7	73	82	11	7	4.66	0	64.66	20.96	20.24	17.26	69.32	19.49	2020	Midwest	IL	Mason	Delmonte 04-88	Vegetable	1	0	1	PRE + POST Application	1	1	0
IL 76	40.12	-90.05	9.19	0.39	4	47.13	100	4.47	1.64	1	9.31	284744	215	76.2	0	2	1	0	1	1.8	5.8	8.4	3.9	10.5	56.9	66	23	11	10.95	0	88.47	21.14	20.48	17.42	99.42	19.68	2020	Midwest	IL	Mason	Delmonte 04-88	Vegetable	1	0	1	PRE Only	1	0	0
IL 77	40.14	-90.04	11.48	0.37	4	19.07	100	3.27	2.36	1	27.92	306279	216	76.2	0	3	1	0	1	2	6.2	9.2	8.6	13.1	65.2	58	27	15	3.54	0	44.75	20.32	19.35	17.04	48.29	18.9	2020	Midwest	IL	Mason	Delmonte 04-88	Vegetable	1	0	1	PRE Only	1	0	0
IL 78	40.14	-90.05	12.8	0.33	4	17.27	100	2.87	1.68	1	44.52	296706	216	76.2	0	3	1	0	1	1.9	5.7	8.6	7.1	12.6	52.4	66	21	13	4.75	0	44.4	20.32	19.33	16.98	49.15	18.88	2020	Midwest	IL	Mason	Delmonte 04-88	Vegetable	1	0	1	PRE Only	1	0	0
IL 79	40.42	-89.85	9.62	0.82	3.2	3.87	30	4.03	1.85	2.6	6.47	259460	210	76.2	0	1	1	2	3	1.8	6.3	7.4	5.4	10.7	67.6	79	12	9	75.1	40.15	55.72	23.18	22.62	19.04	119.05	21.61	2022	Midwest	IL	Mason	Huntington	Corn	0	0	1	PRE + POST Application	1	1	0
MN 1	44.44	-93.04	19.93	0.59	3.9	16.47	66.67	6.23	1.2	1.3	44.31	254518	185	76.2	0	1	1	0	1	5.4	7.2	17.3	3.9	20.9	75.1	33	42	25	52.72	41.6	148.1	22.11	22.81	21.05	242.42	21.99	2021	Midwest	MN	Hastings	Huntington	Vegetable	1	0	1	PRE Only	1	0	0
MN 2	44.44	-93.04	11.95	0.6	3.7	1.53	56.67	13.5	1.24	3	44.11	254518	189	76.2	0	1	1	0	1	3.6	7.2	15.2	2.8	21.4	75.8	35	40	25	30.12	38.81	147.96	22.7	22.05	20.43	216.89	21.73	2021	Midwest	MN	Hastings	BA1001	Vegetable	1	0	1	PRE Only	1	0	0
MN 3	44.5	-92.99	14.28	0.64	3.8	0.86	28.57	7.5	1	2	22.26	254518	189	76.2	0	1	1	0	1	3.5	7.9	18	3.9	12.7	83.4	39	40	21	30.03	38.63	158.15	22.71	22.05	20.06	226.81	21.61	2021	Midwest	MN	Hastings	BA1001	Vegetable	1	0	1	PRE Only	1	0	0
MN 4	44.5	-92.98	13.83	0.63	3.8	1.13	33.33	6.07	1	1.5	40.47	254518	190	76.2	0	1	1	0	1	2.8	6.4	12.3	3.7	21.8	69.8	54	27	19	29.31	30.7	159.55	23.04	21.99	20.04	219.56	21.69	2021	Midwest	MN	Hastings	BA1001	Vegetable	1	0	1	PRE Only	1	0	0
MN 5	44.55	-93.06	14.3	0.59	3	1.08	40	4.44	1.08	1.6	20.23	254518	190	76.2	0	1	1	0	1	2.9	5.6	12.1	2	16.8	51.5	49	32	19	29.28	30.85	152.06	22.74	21.66	19.85	212.19	21.42	2021	Midwest	MN	Hastings	BA1001	Vegetable	1	0	1	PRE Only	1	0	0
MN 6	44.58	-92.81	14.77	0.63	3.2	4.3	80	18.15	1.19	3.3	16.19	254518	193	76.2	0	1	1	0	1	1.1	6.4	6.3	3.5	21.3	56	79	14	7	24.47	45.64	127.8	23.03	22.2	20.35	70.11	22.62	2021	Midwest	MN	Hastings	BA1001	Vegetable	1	0	1	PRE Only	1	0	0
MN 7	44.62	-92.85	15.27	0.64	2.1	18.87	100	17.9	1.79	3.5	27.52	254518	193	76.2	0	1	0	1	1	2.1	6.4	11	7.7	15.8	65.6	55	32	13	13.89	53.15	139.66	23.38	22.56	19.39	206.7	21.78	2021	Midwest	MN	Hastings	BA1001	Vegetable	1	0	1	POST Only	0	1	0
MN 8	44.67	-92.98	10.89	0.64	3	2.13	30	2.3	1.33	1.4	34.4	254518	193	76.2	0	1	1	1	2	2.2	6.2	8.5	5.3	21.6	59	65	24	11	11.5	57	124.76	23.46	22.64	19.64	193.26	21.91	2021	Midwest	MN	Hastings	Huntington	Vegetable	1	0	1	PRE + POST Application	1	1	0
MN 9	44.7	-92.95	14.23	0.62	4	12.3	65	1.55	1	1.2	16.19	254518	192	76.2	0	1	1	0	1	2	6.8	10.7	6.6	27.3	63.1	55	32	13	10.74	51.63	112.85	23.6	22.76	20.08	175.22	22.15	2021	Midwest	MN	Hastings	BA1001	Vegetable	1	0	1	PRE Only	1	0	0
MN 10	44.74	-93.01	12.49	0.66	3.4	5.4	63.33	1.87	1.55	1.2	50.59	254518	193	76.2	0	1	0	1	1	2.8	5.9	14	3.5	15.2	55.5	57	26	17	55.21	81.35	173.13	22.67	21.72	19.07	309.69	21.15	2021	Midwest	MN	Hastings	BA1001	Vegetable	1	0	1	POST Only	0	1	0
MN 11	44.47	-92.99	19.19	0.39	2.9	1.4	43.33	11.83	1.31	3.6	45.28	259460	191	76.2	0	1	1	0	1	2.4	6.6	9.4	2.9	20.4	63.9	59	26	15	30.99	93.42	64.67	22.78	21.13	20.99	189.08	21.63	2022	Midwest	MN	Goodhue	Huntington	Vegetable	0	0	1	PRE Only	1	0	0
MN 12	44.51	-92.99	15.62	0.36	3.1	0	0	0	0	1.1	27.52	259460	189	76.2	0	1	1	0	1	5.2	6.1	15.9	3	14.9	59.6	55	26	19	36.3	70.94	95.7	23.25	21.3	21.01	202.94	21.85	2022	Midwest	MN	Goodhue	Huntington	Vegetable	0	0	1	PRE Only	1	0	0
MN 13	44.54	-92.99	20.11	0.34	3	1.47	56.67	17	1.06	3.1	45.73	259460	190	76.2	0	1	1	0	1	3.8	6.5	11.5	6.4	18.1	65.1	71	16	13	38.25	81.91	96.64	23.1	21.4	20.93	216.8	21.81	2022	Midwest	MN	Dakota	Huntington	Vegetable	0	0	1	PRE Only	1	0	0
MN 14	44.54	-93.02	18.81	0.3	3.3	0	0	0	0	1	48.32	259460	189	76.2	0	1	1	0	1	2.5	6.3	9.3	4.3	23.4	59.4	59	24	17	37.65	71.66	92.34	23.23	21.29	21.04	201.65	21.85	2022	Midwest	MN	Dakota	Huntington	Vegetable	0	0	1	PRE Only	1	0	0
MN 15	44.54	-93.07	18.72	0.36	3.7	1	33.33	6.97	1	1.6	23.47	259460	192	76.2	0	1	1	0	1	4.4	5.4	12.8	4	13.4	45.1	39	38	23	35.16	80.96	67.52	22.91	21.18	20.46	183.64	21.52	2022	Midwest	MN	Dakota	Huntington	Vegetable	0	0	1	PRE Only	1	0	0
MN 16	44.73	-92.97	13.2	0.39	3.1	3.05	66.67	24.29	1.28	4	17	259460	192	76.2	0	1	1	0	1	3.5	6.2	11.6	3.9	19.4	56	51	30	19	34.28	107.14	65.24	23.16	21.41	20.49	206.66	21.69	2022	Midwest	MN	Dakota	Huntington	Vegetable	0	0	1	PRE Only	1	0	0
MN 17	44.74	-92.95	13.2	0.38	2.8	4.4	80	23.13	1.17	3.8	12.14	259460	192	76.2	0	1	1	0	1	3.8	6.4	12.1	3.1	27.2	59.8	31	46	23	35.06	107.16	68.54	23.11	21.37	20.43	210.76	21.64	2022	Midwest	MN	Dakota	Huntington	Vegetable	0	0	1	PRE Only	1	0	0
MN 18	44.63	-92.86	15.89	0.35	3.6	0	0	0	0	1.1	31.97	259460	189	76.2	0	1	0	1	1	2.7	5.6	10.8	4.8	17.8	44	61	24	15	40.65	79.64	104.15	23.12	21.21	20.58	224.44	21.64	2022	Midwest	MN	Dakota	Huntington	Vegetable	0	0	1	POST Only	0	1	0
WI 1	44.08	-89.55	9.68	0.44	4	12.13	86.67	8.72	1.47	1	61.51	267659	139	76.2	0	1	0	0	0	0.7	5.9	4.3	4.7	21.2	46.3	90	6	4	76.4	118.38	80.96	15.68	17.72	22.08	194.78	16.7	2019	Midwest	WI	Waushara	Venture	Corn	1	0	1	No Application	0	0	0
WI 2	44.14	-89.54	10.67	0.44	4	15.37	90	9.99	1.34	1	60.7	270218	139	76.2	0	1	0	0	0	0.7	6.2	3.6	4.4	20.8	41.6	94	2	4	77.34	119.5	84.41	15.65	17.73	22.4	281.25	18.59	2019	Midwest	WI	Waushara	OSU 5402	Corn	1	0	1	No Application	0	0	0
WI 3	44.13	-89.66	11	0.42	3	30	100	8.31	2.21	1	30.35	271575	144	76.2	0	1	0	0	0	2.1	5.9	5	4.3	11.7	60	90	6	4	87.53	145.43	51.24	16.95	19.41	22.99	284.2	19.78	2019	Midwest	WI	Adams	B17	Corn	1	0	1	No Application	0	0	0
WI 4	43.92	-89.83	12.3	0.43	3	5.7	100	8.79	1.65	1	42.49	270354	150	76.2	0	1	0	0	0	1	6.6	4.2	5.3	29.6	65.1	92	4	4	59.68	169.22	68.92	17.4	21.48	23.24	297.82	20.71	2019	Midwest	WI	Adams	B17	Corn	1	0	1	No Application	0	0	0
WI 5	43.98	-89.78	11.3	0.44	3	6.47	73.33	8.29	1.31	1	20.23	269942	152	76.2	0	1	0	0	0	0.7	6.4	5.1	2.5	19.7	54.2	92	4	4	63.3	163.59	85.04	17.2	21.95	22.49	311.93	20.55	2019	Midwest	WI	Adams	Cosmos	Corn	1	0	1	No Application	0	0	0
WI 6	43.97	-89.7	11.23	0.46	4	10.03	93.33	8.78	1.27	1	56.66	271074	164	76.2	0	1	0	0	0	0.9	6.4	5.5	3.5	20.4	54.3	92	4	4	142.99	119.2	121.97	19.33	23.03	21.19	384.16	21.18	2019	Midwest	WI	Adams	BA1001	Corn	1	0	1	No Application	0	0	0
WI 7	44.01	-89.62	11.79	0.44	3	0.37	26.67	5.16	1	1	27.11	270521	167	76.2	0	1	0	0	0	0.9	5.8	4.2	4.6	13.8	53.3	86	10	4	159.66	80.91	109.16	20.39	22.61	20.79	349.73	21.26	2019	Midwest	WI	Adams	Hercules	Corn	1	0	1	No Application	0	0	0
WI 8	44.17	-89.52	11.54	0.44	3.5	10.77	86.67	7.68	1.59	1.3	25.5	269037	169	76.2	0	1	0	0	0	0.8	5.8	3.6	4.7	13.8	48.3	92	4	4	131.91	101.17	79.56	20.82	22.81	20.3	312.64	21.31	2019	Midwest	WI	Waushara	Pismo	Corn	1	0	1	No Application	0	0	0
WI 9	44.32	-89.46	11.67	0.42	3	3.87	70	7.78	1.35	2	33.97	273020	161	76.2	0	1	0	0	0	0.8	5.3	5.6	3.6	14	39.9	86	8	6	102.73	108.56	72.73	19.65	21.58	20.72	286.34	20.61	2019	Midwest	WI	Portage	Delmonte 04-88	Corn	1	0	1	No Application	0	0	0
WI 10	44.09	-89.56	12.02	0.42	4	1.67	56.67	5.58	1.14	1	36.85	273548	157	76.2	0	1	0	0	0	0.9	5.8	5.4	4.5	17.1	56	88	6	6	95.01	111.13	78.11	19.26	21.56	21.7	287.72	20.71	2019	Midwest	WI	Waushara	Delmonte 04-88	Corn	1	0	1	No Application	0	0	0
WI 11	44.12	-89.56	10.93	0.43	4	3.77	76.67	7.6	1.28	1	35.71	274558	151	76.2	0	1	0	0	0	0.9	6.5	5.4	4.1	23.1	50.7	88	6	6	84.88	123.69	85.63	17.21	21.31	22.42	292.19	20.4	2019	Midwest	WI	Waushara	Delmonte 04-88	Corn	1	0	1	No Application	0	0	0
WI 12	44.13	-89.55	11.56	0.42	4	1.73	53.33	6.19	1.27	1	37.21	274306	153	76.2	0	1	0	0	0	0.7	5.8	4.8	4.3	18.3	52.3	90	6	4	89.95	120.85	80.51	18.42	21.25	21.88	289.47	20.54	2019	Midwest	WI	Waushara	Delmonte 04-88	Corn	1	0	1	No Application	0	0	0
WI 13	44.38	-89.66	10.31	0.44	1	6.07	93.33	7.41	1.85	1	18.62	275531	149	76.2	0	1	0	0	0	1.4	5.7	6.9	5.3	13.2	46.9	84	12	4	81.83	111.7	92.68	16.97	21.02	22.8	286.21	20.26	2019	Midwest	WI	Portage	Delmonte 04-88	Corn	1	0	1	No Application	0	0	0
WI 14	44.36	-89.61	9.7	0.45	2	16.87	100	12.34	1.59	3	29.14	276181	149	76.2	0	1	0	0	0	3.7	6.3	10.3	4.2	23.1	60.9	80	12	8	80.17	115.23	97.41	16.96	21.01	22.81	292.81	20.26	2019	Midwest	WI	Portage	Delmonte 04-88	Corn	1	0	1	No Application	0	0	0
WI 15	44.44	-89.66	11.19	0.44	3	12.2	80	7.26	1.38	1	42.49	274911	150	76.2	0	1	0	0	0	1.6	4.8	13.8	2.4	2.7	25.3	88	6	6	76.24	111.74	96.72	17.03	21.19	22.75	284.7	20.32	2019	Midwest	WI	Portage	Delmonte 04-88	Corn	1	0	1	No Application	0	0	0
WI 16	44.43	-89.44	11.41	0.43	3	7.07	93.33	9.31	1.53	3	30.35	272524	177	76.2	0	1	0	0	0	2.9	6.1	12.1	4.4	20.3	55.6	68	18	14	112.86	121.8	35.56	22.37	21.87	19.07	270.22	21.1	2019	Midwest	WI	Portage	Delmonte 04-88	Corn	1	0	1	No Application	0	0	0
WI 17	44.39	-89.46	11.79	0.43	3	8.83	83.33	6.81	1.18	1	33.18	273077	180	76.2	0	1	0	0	0	0.7	5.7	4.4	5.3	16.9	50.7	86	8	6	115.4	93.01	26.34	22.82	21.34	18.39	234.75	20.85	2019	Midwest	WI	Portage	Delmonte 04-88	Vegetable	1	0	1	No Application	0	0	0
WI 18	44.47	-89.45	12.42	0.42	3	1.07	50	6.42	1.07	1	29.95	275078	181	76.2	0	1	0	0	0	0.9	5.2	5.6	6.6	11.1	39.8	84	10	6	147.45	57.03	30.18	22.75	21.04	18.22	234.66	20.67	2019	Midwest	WI	Portage	Delmonte 04-88	Corn	1	0	1	No Application	0	0	0
WI 19	44.16	-89.57	12.12	0.43	3	0.57	36.67	6.14	1.07	1	36.42	274515	150	76.2	0	1	0	0	0	0.9	7.2	5.2	4	9.6	86.4	90	6	4	81.09	133.84	86.68	17.13	21.22	22.92	301.61	20.42	2019	Midwest	WI	Waushara	Delmonte 04-88	Corn	1	0	1	No Application	0	0	0
WI 20	44.24	-89.5	10.65	0.44	3	17.67	100	8.92	2	1	15.78	275766	151	76.2	0	1	0	0	0	0.9	6.4	4.6	6.8	23.6	43.5	88	8	4	83.06	130.29	93.66	16.99	21.42	22.62	307.01	20.34	2019	Midwest	WI	Waushara	Delmonte 04-88	Corn	1	0	1	No Application	0	0	0
WI 21	44.21	-89.44	10.88	0.44	3	5.5	70	9.28	1.34	1	40.87	274193	151	76.2	0	1	0	0	0	1.1	6.7	3.9	5.6	30.8	63.7	88	6	6	83.7	123.84	88.65	16.96	21.39	22.69	296.19	20.35	2019	Midwest	WI	Waushara	Delmonte 04-88	Vegetable	1	0	1	No Application	0	0	0
WI 22	44.18	-89.57	11.84	0.44	4	1.33	23.33	4.92	1	1	26.71	275492	152	76.2	0	1	0	0	0	0.6	5.9	4.8	5.9	17.3	51.9	90	6	4	81.88	132.12	100.26	16.96	21.69	22.66	314.26	20.44	2019	Midwest	WI	Waushara	Delmonte 04-65	Corn	1	0	1	No Application	0	0	0
WI 23	44.28	-89.4	12.19	0.42	3	0.47	30	5.03	1.11	1	61.51	273292	190	76.2	0	1	0	0	0	0.9	6.6	4.2	7	27.7	65.3	84	10	6	105.7	65.63	37.69	22.53	20.08	19.44	209.02	20.68	2019	Midwest	WI	Portage	Delmonte 04-88	Corn	1	0	1	No Application	0	0	0
WI 24	44.33	-89.44	11.03	0.43	3	6.87	83.33	7.56	1.26	1	55.85	273408	161	76.2	0	1	0	0	0	1.1	6.2	5.9	5.3	23.4	51	83	11	6	113.55	143.47	85.17	17.98	22.92	20.01	342.19	20.3	2019	Midwest	WI	Portage	Delmonte 04-88	Corn	1	0	1	No Application	0	0	0
WI 25	44.21	-89.38	12.52	0.41	4	0.73	40	5.03	1.23	1	72.84	272666	177	76.2	0	1	0	0	0	3	5.6	10.7	5.2	12.4	48.9	73	16	11	115.51	116.3	41.51	22.32	21.89	19.01	273.32	21.07	2019	Midwest	WI	Waushara	Delmonte 04-88	Corn	1	0	1	No Application	0	0	0
WI 26	44.77	-91.73	7.96	0.54	2.9	3.79	73.68	5.26	1.13	2.5	14.97	259460	130	76.2	0	1	1	0	1	2.8	6.6	10.9	5.7	30.3	52.9	70	18	12	80.39	51.85	99.33	15.26	23.73	21.18	231.57	20.06	2021	Midwest	WI	Menomonie	Venture	Corn	1	0	0	PRE Only	1	0	0
WI 27	44.77	-91.73	6.37	0.55	3	3.6	73.33	8	1.45	1.9	12.14	259460	130	76.2	0	1	1	0	1	1.3	5.9	5.5	6.9	17.3	54.2	90	8	2	80.25	54.08	103.41	15.13	23.63	21.02	237.74	19.93	2021	Midwest	WI	Menomonie	Venture	Corn	1	0	0	PRE Only	1	0	0
WI 28	44.77	-91.73	2.56	0.66	1.5	3.44	50	12.78	1.17	1.8	14.16	259460	130	76.2	0	1	1	0	1	2.2	5.5	6.2	6.8	17.6	36.6	88	8	4	86.33	28.88	106.06	14.98	23.51	20.85	221.27	19.78	2021	Midwest	WI	Menomonie	Venture	Corn	1	0	1	PRE Only	1	0	0
WI 29	44.83	-91.75	5.07	0.58	1.4	9.13	68.75	11.88	1.32	2.9	12.55	259460	130	76.2	0	1	1	0	1	2.1	4.9	11.8	3	8.2	27.6	74	18	8	86.33	28.88	133.89	14.98	23.51	20.81	249.1	19.77	2021	Midwest	WI	Menomonie	Venture	Corn	1	0	1	PRE Only	1	0	0
WI 30	44.83	-91.75	1.84	0.77	1	6.53	80	8.8	1.52	3	12.14	259460	132	76.2	0	1	1	0	1	2.8	4.8	13.3	4.5	9.1	32	68	22	10	84.49	86.17	98.42	15.97	23.61	21.28	269.08	20.29	2021	Midwest	WI	Menomonie	Venture	Corn	1	0	1	PRE Only	1	0	0
WI 31	44.79	-91.74	7.04	0.7	3.9	12.57	83.33	10.03	1.17	1.8	32.37	259460	136	76.2	0	1	1	0	1	1.9	7	7.1	6.3	30.4	63.2	84	8	6	85.03	85.63	98.42	18.22	22.89	21.43	269.08	20.85	2021	Midwest	WI	Menomonie	SV1003GF	Corn	1	0	1	PRE Only	1	0	0
WI 32	44.79	-91.74	5.29	0.7	3.8	9.47	80	5.27	1.08	1.3	32.37	259460	137	76.2	0	1	1	0	1	2	6.8	7.2	5.3	29.4	62.3	84	10	6	62.46	98.41	88.19	15.72	18.86	18.54	249.06	17.71	2021	Midwest	WI	Menomonie	SV1003GF	Corn	1	0	0	PRE Only	1	0	0
WI 33	45.21	-89.05	11.72	0.6	3.9	2.2	30	1.45	1.13	1.1	15.58	258333	148	76.2	1	1	2	2	4	2.2	5.4	8.3	7.9	9.5	39.2	33	54	13	57.55	126.42	98.62	17.93	17.95	18.6	282.59	18.16	2021	Midwest	WI	Antigo	BBL-156	Vegetable	1	0	1	PRE + POST Application	1	1	0
WI 34	45.2	-89.02	8.92	0.62	3.3	10.47	93.33	8.6	1.86	2.9	30.03	258333	148	76.2	1	1	2	1	3	2.4	6.1	8.1	9.6	19.7	55.8	29	58	13	60.04	128.49	102.26	18.13	18.15	18.82	290.79	18.37	2021	Midwest	WI	Antigo	BBL-156	Vegetable	1	0	1	PRE + POST Application	1	1	0
WI 35	45.18	-89.07	9.62	0.63	3.9	5.27	83.33	3.47	1.77	1.4	31	258333	149	76.2	1	1	2	1	3	3.1	6.5	9.8	6.7	14.5	66.5	37	50	13	57.63	142.21	116.5	19.25	18.2	19.35	316.34	18.93	2021	Midwest	WI	Antigo	BBL-156	Vegetable	1	0	1	PRE + POST Application	1	1	0
WI 36	45.12	-89.18	16.32	0.65	3	19.8	90	6.6	1.97	1.3	16.55	258333	149	76.2	1	1	2	1	3	2.3	4.4	9.8	8.1	5.1	25.5	35	52	13	59.67	143.96	117.82	19.3	18.25	19.3	321.45	18.95	2021	Midwest	WI	Antigo	OSU 5824	Vegetable	1	0	1	PRE + POST Application	1	1	0
WI 37	45.11	-89.19	13.9	0.59	3	5.67	75	5.58	1.55	1.4	19.79	258333	149	76.2	1	1	2	1	3	2.2	4.8	20.7	3.5	4.2	16.9	33	52	15	60.85	147.82	121.16	19.41	18.38	19.37	329.83	19.05	2021	Midwest	WI	Antigo	OSU 5824	Vegetable	1	0	0	PRE + POST Application	1	1	0
WI 38	45.1	-89.24	7.85	0.63	4	3.33	100	2	1.67	1.1	4.94	258333	152	76.2	0	1	2	1	3	3.8	6.6	10.2	5.9	25.8	56.5	39	48	13	70.6	124.47	111.7	20.3	18.63	19.77	195.07	19.47	2021	Midwest	WI	Antigo	Roma II	Grain Cereal	1	0	1	PRE + POST Application	1	1	0
WI 39	45.09	-89.25	11.72	0.61	3.8	19.75	100	5.75	1.34	1.4	6.72	258333	152	76.2	1	1	2	1	3	3.1	6.5	8.1	8.6	21.1	55.5	43	42	15	61.94	117.48	110.84	20.01	18.25	19.66	179.42	19.13	2021	Midwest	WI	Antigo	Roma II	Vegetable	1	0	0	PRE + POST Application	1	1	0
WI 40	45.11	-89.14	10.63	0.6	2.9	74.47	100	23.24	2	2	12.3	258333	152	76.2	1	1	2	1	3	2.8	5.3	7.8	1.7	10.2	41.8	27	58	15	66.37	120.48	121.45	20.17	18.44	19.52	308.3	19.38	2021	Midwest	WI	Antigo	Roma II	Vegetable	1	0	0	PRE + POST Application	1	1	0
WI 41	45.1	-89.19	9.3	0.58	3.8	10.82	86.36	3.77	1.34	1.5	17.77	258333	152	76.2	1	1	2	1	3	2.6	5.3	8	2.4	8.9	43.7	77	18	5	67.04	121.06	122.41	20.19	18.47	19.54	310.51	19.4	2021	Midwest	WI	Antigo	Roma II	Vegetable	1	0	0	PRE + POST Application	1	1	0
WI 42	45.1	-89.2	10.09	0.61	2.5	14.95	73.68	6.58	1.8	2.5	15.74	258333	153	76.2	1	1	2	1	3	2.3	5.4	6.8	6.6	14.6	43.8	45	42	13	73.67	115.59	122.89	20.11	18.73	19.69	312.15	19.51	2021	Midwest	WI	Antigo	Roma II	Vegetable	1	0	1	PRE + POST Application	1	1	0
WI 43	45.16	-89.24	9.39	0.63	3.1	52	100	14.76	1.34	2	27.11	258333	153	76.2	0	1	2	1	3	3.3	5.6	7.9	9	16.8	44	42	44	14	75.53	117.38	124	20.1	18.74	19.74	316.91	19.53	2021	Midwest	WI	Antigo	Roma II	Grain Cereal	1	0	1	PRE + POST Application	1	1	0
WI 44	45.16	-89.26	7.62	0.57	3.7	16.8	100	3.6	1.08	1.4	3.36	258333	153	76.2	1	1	2	1	3	4.7	5.4	10	2.3	12	49.8	50	40	10	54.17	143.13	117.63	21.83	20.38	19.66	197.3	21.11	2021	Midwest	WI	Antigo	Roma II	Vegetable	1	0	0	PRE + POST Application	1	1	0
WI 45	44	-89.61	9.3	0.51	3	0.8	40	7.13	1.57	2	29.14	258333	138	76.2	0	1	1	0	1	1	6.3	4.7	5.4	21.9	47.4	87	7	6	61.76	147.2	116.81	18.32	20.86	20.57	325.77	19.92	2021	Midwest	WI	Adams	SV1003GF	Corn	1	0	1	PRE Only	1	0	0
WI 46	44	-89.6	8.9	0.51	3	0.77	40	7.96	1.34	2	29.54	258333	139	76.2	0	1	1	0	1	0.8	6.8	3.9	6.2	32.4	58.3	87	7	6	54.76	144.03	107.26	18.86	20.75	20.69	306.05	20.1	2021	Midwest	WI	Adams	SV1003GF	Corn	1	0	1	PRE Only	1	0	0
WI 47	43.92	-89.7	15	0.52	3	3.07	80	8.88	1.8	2	7.69	258333	139	76.2	0	1	1	0	1	0.9	6.6	3.7	8.2	30.6	61.2	91	5	4	54.76	144.03	107.26	18.86	20.75	20.9	306.05	20.17	2021	Midwest	WI	Adams	SV1003GF	Corn	1	0	1	PRE Only	1	0	0
WI 48	43.92	-89.7	8.16	0.48	4	1.43	80	8.39	1.43	2	18.62	287037	139	76.2	0	1	1	0	1	0.9	6.4	4.5	5.9	22.4	44.8	93	3	4	48.97	151.07	121.11	18.73	20.54	20.56	321.15	19.94	2021	Midwest	WI	Adams	WB1	Corn	1	0	1	PRE Only	1	0	0
WI 49	44.07	-89.56	15.58	0.48	3	0.93	60	7.23	1.16	2	30.35	258333	149	76.2	0	1	1	0	1	1.2	6	4.8	6	16.6	52.3	87	7	6	39.35	161.36	97.44	21.03	20.03	21.11	298.15	20.72	2021	Midwest	WI	Waushara	OSU 5402	Corn	1	0	1	PRE Only	1	0	0
WI 50	44.07	-89.56	17.04	0.47	3	1.23	60	7.58	1.22	2	30.35	243982	150	76.2	0	1	1	0	1	1.2	5.8	4.8	6.7	16.5	52	87	7	6	40.42	159.01	95.92	21.63	19.88	21.19	295.35	20.9	2021	Midwest	WI	Waushara	OSU 5402	Corn	1	0	1	PRE Only	1	0	0
WI 51	44.05	-89.57	8.97	0.51	4	2.03	80	7.64	1.37	2	30.35	258333	168	76.2	0	1	1	1	2	0.9	6.8	4.3	4.4	28.9	63.7	91	5	4	107.47	66.15	125.12	20.82	21.09	20.93	298.74	20.95	2021	Midwest	WI	Waushara	BA1001	Corn	1	0	1	PRE + POST Application	1	1	0
WI 52	43.67	-89.07	5.16	0.55	3	1.8	83.33	8.98	1.59	2	12.95	243982	133	76.2	0	1	1	0	1	1.6	6.8	7.1	3.7	30.3	63	73	18	9	74.13	43.94	146.69	16.1	22.26	20.77	264.76	19.71	2021	Midwest	WI	Green Lake	BBL-156	Corn	1	0	1	PRE Only	1	0	0
WI 53	43.66	-89.28	11.1	0.49	4	2.23	53.33	10.19	1.44	2	18.62	243982	135	76.2	0	1	1	1	2	1.5	6.3	6.6	7.7	24.7	49.4	81	9	10	64.14	50.9	71.38	17.14	21.89	20.99	186.42	20.01	2021	Midwest	WI	Columbia	Venture	Corn	1	0	1	PRE + POST Application	1	1	0
WI 54	43.7	-89.32	10.22	0.5	3	2.67	83.33	9.46	1.48	2	40.47	258333	135	76.2	0	1	0	1	1	0.9	6.7	5	5.7	29.2	65.1	85	9	6	59.36	52.37	67.39	17.13	21.83	20.98	179.12	19.98	2021	Midwest	WI	Marquette	Venture	Corn	1	0	1	POST Only	0	1	0
WI 55	43.67	-89.16	4.24	0.54	3	6.37	100	11.28	1.84	2	14.16	243982	136	76.2	0	1	1	1	2	1.8	7.1	7.5	7.2	32.4	60.4	75	15	10	53.08	63.21	86.84	17.72	21.66	20.69	203.13	20.02	2021	Midwest	WI	Green Lake	Venture	Corn	1	0	1	PRE + POST Application	1	1	0
WI 56	43.89	-88.91	5.72	0.53	4	6.27	100	9.64	2.14	2	19.42	258333	136	76.2	0	1	1	1	2	3.5	6.2	13.7	3.6	26.1	52.8	35	47	18	53.01	72.61	81.49	17.67	21.5	20.74	207.11	19.97	2021	Midwest	WI	Green Lake	Venture	Corn	1	0	1	PRE + POST Application	1	1	0
WI 57	43.59	-89.06	11.97	0.52	3	1.23	53.33	9.02	1.24	2	25.09	258333	136	76.2	0	1	1	1	2	2.6	6.4	9.8	6.8	27.6	53.4	43	41	16	58.38	86.27	112.7	17.35	21.34	20.31	257.35	19.67	2021	Midwest	WI	Columbia	Venture	Corn	1	0	1	PRE + POST Application	1	1	0
WI 58	44.07	-89.54	10.09	0.51	3	1.33	63.33	7.61	1.58	2	42.49	243982	152	76.2	0	1	1	1	2	1.1	6.6	4.2	5.7	22.1	72.2	91	3	6	50.58	148.85	95.92	21.97	20.13	21.43	295.35	21.18	2021	Midwest	WI	Waushara	BA1001	Corn	1	0	1	PRE + POST Application	1	1	0
WI 59	44.05	-89.57	16.75	0.49	3	2.23	66.67	8.89	1.49	2	52.61	243982	156	76.2	0	1	1	0	1	0.9	7.1	5.2	5.8	27.1	67	91	5	4	101.45	154.12	63.02	23.44	26.59	25.14	318.59	25.06	2021	Midwest	WI	Waushara	BA1001	Corn	1	0	1	PRE Only	1	0	0
WI 60	43.63	-89.05	8.03	0.52	2.3	0.47	20	2.23	1.17	1.2	32.37	259460	138	76.2	0	1	2	0	2	3.3	6.2	11.4	5.6	22.7	50.6	53	30	17	30.7	113.95	82.46	17.35	21.75	23.99	227.11	21.03	2022	Midwest	WI	Green Lake	Venture	Corn	0	0	1	PRE Only	1	0	0
WI 61	43.68	-89.22	9.37	0.27	2.9	2.8	46.67	5.87	1.25	1.8	12.55	259460	138	76.2	0	1	2	0	2	1.9	5.4	8.2	3.8	15.3	36.8	71	18	11	49.48	80.69	142.03	18.44	23.75	24.95	272.2	22.38	2022	Midwest	WI	Green Lake	Venture	Corn	0	0	1	PRE Only	1	0	0
WI 62	43.53	-88.85	8.43	0.37	2.5	5.8	83.33	12.77	1.26	1.8	24.28	259460	142	76.2	0	1	2	0	2	3.4	6	14.1	4.2	24	46.2	19	56	25	11.24	159.79	71.95	18.12	21.79	24.24	242.98	21.38	2022	Midwest	WI	Dodge	BBL-156	Corn	0	0	0	PRE Only	1	0	0
WI 63	43.6	-89.24	9.15	0.33	2.8	34.21	100	33.84	1.07	3.6	15.38	259460	138	76.2	0	1	1	2	3	3.2	6.6	11.4	3.4	29.2	56.9	49	30	21	24.4	155.22	83.7	17.37	21.78	23.87	263.32	21.01	2022	Midwest	WI	Columbia	Venture	Corn	0	0	1	PRE + POST Application	1	1	0
WI 64	44.07	-89.62	8.18	0.38	2.5	0.67	10	0.6	1.11	1.1	44.52	259460	131	76.2	0	1	2	0	2	0.9	6.4	5.5	4.4	19	54.7	89	4	7	12.89	134.96	74.12	18.12	21.79	24.64	221.97	21.52	2022	Midwest	WI	Adams	BBL-156	Corn	0	0	1	PRE Only	1	0	0
WI 65	44.11	-89.56	15.67	0.36	3.5	12.33	60	3.83	1.41	2	20.23	259460	132	76.2	0	1	2	0	2	0.7	5.3	5.3	4.7	12.5	37.6	87	8	5	126.96	32.1	157.34	14.45	20.43	23.78	316.4	19.55	2022	Midwest	WI	Waushara	BBL-156	Corn	0	0	1	PRE Only	1	0	0
WI 66	44.07	-89.64	11.68	0.33	3	10.73	96.67	5.5	1.3	1.2	27.52	259460	132	76.2	0	1	2	0	2	1	6.1	5.4	5.1	12.4	60.3	91	4	5	122.07	36.12	158.53	14.45	20.44	23.77	316.72	19.55	2022	Midwest	WI	Adams	B17	Corn	0	0	1	PRE Only	1	0	0
WI 67	44.08	-89.82	11.81	0.37	3	35	90	6.17	1.27	1.6	40.87	259460	133	76.2	0	1	2	0	2	1.8	5.8	5.3	2.9	13.3	61.2	91	4	5	131.75	14.81	157.39	16.09	21.32	23.44	303.95	20.28	2022	Midwest	WI	Adams	Venture	Corn	0	0	1	PRE Only	1	0	0
WI 68	44.07	-89.82	9.06	0.39	3.5	9.67	73.33	2.13	1.31	1.2	62.32	259460	134	76.2	0	1	2	0	2	1.8	6	4.2	3.3	14	54	93	2	5	126.24	37.66	157.39	14.95	21.2	23.5	321.29	19.88	2022	Midwest	WI	Adams	Venture	Corn	0	0	1	PRE Only	1	0	0
WI 69	43.68	-89	14.19	0.57	3.8	0.2	10	2.5	1	1.1	26.3	259460	162	76.2	0	1	2	0	2	3.7	5.9	13.7	2.3	20.6	50.9	27	52	21	108.94	38.22	153.97	15.2	21.23	23.32	301.13	19.92	2022	Midwest	WI	Green Lake	BBL-156	Corn	0	0	0	PRE Only	1	0	0
WI 70	43.79	-88.93	14.26	0.48	3.8	0	0	0	0	1	27.11	259460	164	76.2	0	1	2	3	5	4.2	5.2	15.3	5.4	14.7	40.8	19	60	21	109.9	37.66	157.39	15.2	21.23	23.46	304.95	19.96	2022	Midwest	WI	Green Lake	BBL-156	Corn	0	0	0	PRE + POST Application	1	1	0
WI 71	43.62	-89.35	3.25	0.47	2.3	56.82	100	61.59	1.22	3.9	13.76	284171	160	76.2	0	1	0	0	0	1.5	7.1	6.1	3.9	30.7	65.4	85	8	7	108.67	38.38	156.56	15.21	21.23	23.2	303.61	19.88	2022	Midwest	WI	Columbia	Venture	Corn	1	0	0	No Application	0	0	0
WI 72	43.56	-89.41	8.77	0.52	2	5.13	70	9.8	1.41	3.1	14.97	284171	160	76.2	0	1	0	0	0	1.3	5.4	4.1	5.3	22.5	42.9	75	18	7	123.97	38.72	152.72	14.95	21.2	23.24	315.41	19.8	2022	Midwest	WI	Columbia	Venture	Corn	1	0	0	No Application	0	0	0
WI 73	44.07	-89.58	14.48	0.47	3.2	0	0	0	0	1	28.33	284171	160	76.2	0	1	0	0	0	1.3	7	5.7	8.1	21.9	70	91	4	5	106.17	37.97	145.96	15.21	21.24	23.23	290.1	19.89	2022	Midwest	WI	Waushara	BBL-156	Corn	1	0	1	No Application	0	0	0
WI 74	44.15	-89.63	10.98	0.62	3.3	12.47	96.67	14.17	1.61	3	25.9	284171	160	76.2	0	1	0	0	0	1.1	6.9	5.2	5.9	25	67.6	87	8	5	53.84	65.67	97.35	13.58	21.24	22.19	216.86	19	2022	Midwest	WI	Adams	BBL-156	Corn	1	0	1	No Application	0	0	0
WI 75	44	-89.88	12.84	0.4	2.7	0	0	0	0	1.8	33.18	259460	169	76.2	0	1	2	0	2	1.2	6.1	5.5	7.4	20.5	50.2	91	4	5	52.72	41.6	148.1	22.11	22.81	21.05	242.42	21.99	2022	Midwest	WI	Adams	BBL-156	Corn	0	0	1	PRE Only	1	0	0
WI 76	44.03	-89.86	11.21	0.44	3.6	0	0	0	0	1	24.28	259460	170	76.2	0	1	2	1	3	0.9	7.4	5.2	6.3	31.2	62.5	90	5	5	30.12	38.81	147.96	22.7	22.05	20.43	216.89	21.73	2022	Midwest	WI	Adams	BBL-156	Corn	0	0	1	PRE + POST Application	1	1	0
WI 77	44.02	-89.88	16.5	0.38	3.5	0.67	23.33	2.06	1	1.4	30.35	259460	171	76.2	0	1	2	1	3	1	7	5.2	5.6	26.6	67.8	90	5	5	30.03	38.63	158.15	22.71	22.05	20.06	226.81	21.61	2022	Midwest	WI	Adams	OSU 5402	Corn	0	0	1	PRE + POST Application	1	1	0
WI 78	44.14	-89.62	7.98	0.37	2.4	0.47	16.67	2.9	1	3	58.68	259460	153	76.2	0	1	2	0	2	1.7	5.6	4.1	6.8	15.2	48.7	86	7	7	29.31	30.7	159.55	23.04	21.99	20.04	219.56	21.69	2022	Midwest	WI	Waushara	Roma II	Corn	0	0	1	PRE Only	1	0	0
WI 79	44.27	-89.53	8.27	0.35	3.7	0	0	0	0	1	30.76	259460	153	76.2	0	1	2	1	3	1.5	6.1	5.6	5	11.8	62	86	7	7	29.28	30.85	152.06	22.74	21.66	19.85	212.19	21.42	2022	Midwest	WI	Waushara	Roma II	Corn	0	0	1	PRE + POST Application	1	1	0
WI 80	43.67	-88.91	13.63	0.59	3.3	0.73	30	9.93	1.09	2.8	33.99	259460	167	76.2	0	1	2	2	4	5.6	7.3	15.4	3	32	65	22	53	25	24.47	45.64	127.89	23.03	22.2	20.38	70.11	22.62	2022	Midwest	WI	Green Lake	BBL-156	Corn	0	0	1	PRE + POST Application	1	1	0
WI 81	43.67	-88.94	12.46	0.55	3.1	0.6	16.67	6.23	1.2	2.1	43.71	259460	167	76.2	0	1	2	2	4	4.9	7.6	15.9	3.9	34.8	61.3	24	51	25	13.89	53.15	139.66	23.38	22.56	19.39	206.7	21.78	2022	Midwest	WI	Green Lake	BBL-156	Corn	0	0	1	PRE + POST Application	1	1	0
WI 82	43.53	-89.09	13.38	0.45	3.3	0.47	13.33	3.9	1	2	32.37	259460	168	76.2	0	1	2	2	4	3.7	6.4	12.2	5.8	29	55.3	18	57	25	11.5	57	124.76	23.46	22.64	19.64	193.26	21.91	2022	Midwest	WI	Columbia	BBL-156	Corn	0	0	1	PRE + POST Application	1	1	0
WI 83	44.13	-89.45	18.74	0.36	3.7	0	0	0	0	1	32.78	259460	172	76.2	0	1	2	0	2	1.6	6.6	7.8	3.9	23	57.7	80	11	9	10.74	51.63	112.85	23.6	22.76	20.08	175.22	22.15	2022	Midwest	WI	Waushara	B17	Corn	0	0	1	PRE Only	1	0	0
WI 84	44.13	-89.45	17.53	0.35	3.4	0	0	0	0	1.3	48.56	259460	173	76.2	0	1	2	0	2	1.4	6.3	5.6	4.7	20.7	53.3	82	11	7	55.21	81.35	173.13	22.67	21.72	19.07	309.69	21.15	2022	Midwest	WI	Waushara	B17	Corn	0	0	1	PRE Only	1	0	0
WI 85	44.13	-89.46	15.92	0.41	3.7	0	0	0	0	1	36.42	259460	174	76.2	0	1	2	0	2	1.4	5.7	7.3	4.9	17.2	44.8	80	11	9	80.39	51.85	99.33	15.26	23.73	21.18	231.57	20.06	2022	Midwest	WI	Waushara	B17	Corn	0	0	1	PRE Only	1	0	0
WI 86	44.01	-89.94	14.26	0.35	3.5	0	0	0	0	1	58.68	259460	172	76.2	0	1	2	0	2	2.5	5.8	7.7	4.4	15.3	49	90	7	3	80.25	54.08	103.41	15.13	23.63	21.02	237.74	19.93	2022	Midwest	WI	Adams	OSU 5402	Corn	0	0	1	PRE Only	1	0	0
WI 87	43.98	-89.92	14.75	0.41	3.4	1	6.67	1	1.3	1.3	8.09	259460	172	76.2	0	1	2	0	2	1.4	6.5	6.5	4.9	18.7	57.9	84	9	7	86.33	28.88	106.06	14.98	23.51	20.85	221.27	19.78	2022	Midwest	WI	Adams	OSU 5402	Corn	0	0	1	PRE Only	1	0	0
WI 88	43.9	-89.94	17.82	0.33	3.2	0	0	0	0	1	37.64	259460	173	76.2	0	1	2	0	2	1.4	7	4.8	4.6	28.4	67	90	5	5	86.33	28.88	133.89	14.98	23.51	20.81	249.1	19.77	2022	Midwest	WI	Adams	OSU 5402	Corn	0	0	1	PRE Only	1	0	0
WI 89	43.9	-89.94	19.53	0.43	3	0	0	0	0	1	9.31	259460	173	76.2	0	1	2	0	2	1.2	7.3	5.6	5.4	27	67.5	90	5	5	84.49	86.17	98.42	15.97	23.61	21.28	269.08	20.29	2022	Midwest	WI	Adams	OSU 1720	Corn	0	0	1	PRE Only	1	0	0
WI 90	44.32	-89.46	15.65	0.34	3	0.33	6.67	0.37	1	1.1	65.56	259460	174	76.2	0	1	2	0	2	1.2	6.5	5.8	4	18.8	56.4	82	11	7	85.03	85.63	98.42	18.22	22.89	21.43	269.08	20.85	2022	Midwest	WI	Portage	OSU 5402	Corn	0	0	1	PRE Only	1	0	0
OR 1	45.11	-122.74	14.57		3	2.4	60	2.28	1.45	1	10.12	392897	119	50.8	0	1	1	1	2	2.3	6.4	9.8	4.9	9.3	73.6	30	48	22	25.65	36.12	21.69	14.9	15.88	18.87	83.46	16.55	2019	Northwest	OR	Clackamas	OSU 5630	Corn	0	0	1	PRE + POST Application	1	1	0
OR 2	45.11	-122.74	13.45		3	15.43	96.67	3.7	1.21	1	3.24	360773	119	50.8	0	1	1	2	3	2.4	5.6	12	5	10.8	54.2	28	46	26	25.65	36.12	21.69	14.9	15.88	18.87	83.46	16.55	2019	Northwest	OR	Clackamas	OSU 5630	Grain Cereal	0	0	1	PRE + POST Application	1	1	0
OR 3	45.05	-122.73	21.3		3	1.33	53.33	1.88	1.43	1	23.47	392897	120	50.8	0	1	2	2	4	4.5	6.3	14	3	11.9	68	22	50	28	26.53	32.36	22.22	14.56	15.58	18.46	81.11	16.2	2019	Northwest	OR	Marion	Astoria	Vegetable	1	0	1	PRE + POST Application	1	1	0
OR 4	45.04	-123.03	19.05		4	0	0	0	0	1	9.31	350889	123	60.96	0	2	2	2	4	2.4	5.7	17.8	1.8	18	53.3	57	25	18	52.58	16.69	19.16	15.12	16.82	18.06	88.43	16.67	2019	Northwest	OR	Marion	Astoria	Vegetable	0	0	1	PRE + POST Application	1	1	0
OR 5	44.63	-122.94	16.81		4	2.07	63.33	2.58	1.12	2	4.45	459615	124	60.96	0	1	2	2	4	3.8	5.6	24.1	2.7	18.6	53.8	33	42	25	33.63	28.8	26.9	14.65	16.6	17.42	89.33	16.22	2019	Northwest	OR	Linn	OSU 5630	Grain Cereal	0	0	1	PRE + POST Application	1	1	0
OR 6	44.81	-122.84	17.33		3	0.2	10	3.9	1	1	10.12	459615	129	60.96	0	1	0	2	2	8.8	6.2	22.5	6.3	9.8	67.9	39	32	29	52	8.26	33.26	14.33	17.47	17.48	93.52	16.43	2019	Northwest	OR	Marion	OSU 5630	Grain Cereal	0	0	1	POST Only	0	1	0
OR 7	44.87	-122.89	16.48		3	6.93	93.33	7.43	1.36	1	10.12	368186	129	76.2	0	1	0	0	0	6.3	5.6	15.9	5.5	11	53.4	35	28	37	60.9	8.14	34.57	14.27	17.48	17.5	103.61	16.42	2019	Northwest	OR	Marion	OSU 5630	Corn	0	0	1	No Application	0	0	0
OR 8	45.22	-122.89	17.04		3	10.13	70	3.97	1.58	2	6.07	338534	129	60.96	0	1	2	2	4	3.9	6	14.7	4.1	10	61.4	23	54	23	36.75	6.36	32.33	15.36	18.58	18.48	75.44	17.47	2019	Northwest	OR	Marion	Astoria	Vegetable	0	0	1	PRE + POST Application	1	1	0
OR 9	44.72	-123.12	17.1		3	3.53	80	4.53	1.49	1	15.38	464557	132	55.88	0	1	1	2	3	4.2	5.9	22.4	2.8	19	56.9	19	42	39	45.92	6.05	32.71	14.43	17.23	17.96	84.68	16.54	2019	Northwest	OR	Linn	Astoria	Corn	0	0	1	PRE + POST Application	1	1	0
OR 10	44.81	-122.84	16.65		3	1.9	50	0.47	1.2	1	10.12	355831	148	60.96	0	1	0	2	2	5.8	6.8	18.4	5.1	7.7	84.2	37	36	27	35.46	16.02	16.06	16.44	18.11	19.99	69.15	18.2	2019	Northwest	OR	Marion	Pike	Grain Cereal	0	0	1	POST Only	0	1	0
OR 11	44.57	-122.88	19.46		4	0.33	26.67	0.83	1	1	8.9	358302	138	76.2	0	1	2	2	4	3.2	5.3	25.5	1.9	16.2	49	43	34	23	51.88	21.11	8.86	14.84	17.26	18.89	81.85	17	2019	Northwest	OR	Linn	OSU 5630	Corn	0	0	1	PRE + POST Application	1	1	0
OR 12	44.49	-123.27	24.66		4	1.03	23.33	1.76	1	1	22.66	316294	134	50.8	0	3	2	2	4	3.9	5.9	12	4.6	20.2	50	19	56	25	47.3	1.19	23.36	14.47	17.06	18.5	71.85	16.68	2019	Northwest	OR	Benton	OSU 5630	Forage	0	0	1	PRE + POST Application	1	1	0
OR 13	44.47	-123.26	16.81		4	5.1	56.67	1.66	1.04	1	2.02	383013	156	50.8	0	3	2	2	4	3.6	6.5	18	4	15.8	68.2	39	32	29	1.19	23.39	5.76	17	17.67	19.54	30.34	18.07	2019	Northwest	OR	Benton	Medinah	Forage	0	0	1	PRE + POST Application	1	1	0
OR 14	44.23	-123.17	16.81		4	5.47	63.33	0.5	2.1	1	10.52	427492	153	60.96	0	1	3	0	3	3.5	6.2	19.5	1.6	19.4	60.1	39	40	21	3.03	11.68	1.97	17.36	17.52	20.4	16.68	18.43	2019	Northwest	OR	Lane	Medinah	Grain Cereal	0	0	1	PRE Only	1	0	0
OR 15	44.74	-123.12	16.63		3	0.83	50	0.67	1.39	1	10.12	363244	142	55.88	0	1	1	2	3	3.9	5.9	22.9	1.9	17	60.2	25	46	29	23.91	16.25	14.6	15.87	17.1	19.12	54.76	17.36	2019	Northwest	OR	Linn	OSU 5630	Forage	0	0	1	PRE + POST Application	1	1	0
OR 16	44.23	-123.18	11.21		2	1.4	30	0.6	1.75	1	5.67	449731	153	60.96	0	1	3	0	3	3.43	6.31	18.52	2.74	18.55	64.55	37	39	24	2.82	11.79	4.08	17.35	17.5	20.16	18.69	18.34	2019	Northwest	OR	Lane	Medinah	Grain Cereal	0	0	1	PRE Only	1	0	0
OR 17	45.23	-122.68	19.05		3	8.33	86.67	6.13	1.63	2	9.31	214981	141	76.2	0	1	0	0	0	3.8	5.9	10.5	2.4	17.8	54.7	51	30	19	23.93	26.84	12.93	16.5	18.6	19.8	63.7	18.3	2019	Northwest	OR	Clackamas	Pike	Vegetable	1	0	1	No Application	0	0	0
OR 18	45.2	-122.77	13.45		4	55.53	100	0.37	1.88	1	12.14	333592	134	76.2	0	1	0	0	0	3.5	6.7	13.9	3.4	8.1	79.3	45	36	19	44.78	4.78	35.51	15.82	18.31	19.32	85.07	17.82	2019	Northwest	OR	Marion	OSU 5630	Grain Cereal	0	1	1	No Application	0	0	0
OR 19	45.02	-123.06	20.33		4	0.07	6.67	1.91	1	1	19.83	373129	141	60.96	1	3	3	0	3	3.4	5.8	20.9	4.6	23.9	51.5	27	46	27	23.03	8.07	11.29	15.77	17.92	19.54	42.39	17.74	2019	Northwest	OR	Marion	OSU 5630	Corn	0	0	1	PRE Only	1	0	0
OR 20	44.57	-122.88	19.82		3	2.07	73.33	0.43	1.4	1	11.74	400310	138	60.96	0	1	0	0	0	4.72	6.08	19.64	3.7	15.4	60.86	35	38	27	50.75	21.66	8.75	14.85	17.29	18.78	81.16	16.97	2019	Northwest	OR	Linn	OSU 5630	Corn	0	0	1	No Application	0	0	0
OR 21	44.71	-123.13	15.69		2	0.87	36.67	0.77	1.21	2	12.14	380544	134	50.8	0	1	2	1	3	3	6.1	20.4	4.9	22.9	57.6	27	44	29	44.57	4.9	34.42	14.67	17.14	18.46	83.89	16.76	2019	Northwest	OR	Linn	Competitor	Vegetable	0	0	1	PRE + POST Application	1	1	0
OR 22	45.1	-123.01	8.88		2	146.83	100	29.47	1.47	4	5.67	494210	152	55.88	0	1	0	0	0	5.2	6.9	21.5	2.3	19.5	76.6	15	42	43	33.8	22.26	23.08	16.72	18.34	20.05	72.75	18.42	2019	Northwest	OR	Marion	Pike	Corn	0	0	1	No Application	0	0	0
OR 23	45.08	-122.79	21.3		3	0.27	13.33	2.42	1	1	22.66	392897	151	76.2	0	1	1	2	3	2.6	7	12.1	3.4	12	84.6	20	54	26	4.5	19.69	0.88	18.21	17.68	20.93	25.07	18.94	2019	Northwest	OR	Marion	OSU 5630	Grain Cereal	0	0	1	PRE + POST Application	1	1	0
OR 24	44.27	-123.22	11.66		2	1.83	53.33	7.83	1.41	3	8.09	437376	161	60.96	0	1	2	0	2	3.2	6.6	17.9	4.6	21.7	67	40	34	26	5.23	11.42	7.76	17.78	18.74	20.07	24.41	18.86	2019	Northwest	OR	Lane	Medinah	Vegetable	0	0	1	PRE Only	1	0	0
OR 25	44.9	-122.83	16.16		4	33.29	79.92	5.47	1.39	1	21.04	284171	163	60.96	0	1	0	0	0	9.4	5.5	15	4.9	6.7	56.6	48	32	20	20.1	16.8	14.58	16.72	18.66	19.67	51.48	18.35	2019	Northwest	OR	Marion	Tapia	Vegetable	0	0	1	No Application	0	0	0
OR 26	44.29	-123.22	16.81		3	0.17	10	0.5	1.67	1	9.71	289113	154	60.96	0	1	2	1	3	3.8	6.8	19.3	2.3	22	72.6	32	40	28	2.64	15.82	1.99	17.25	17.62	20.11	20.45	18.33	2019	Northwest	OR	Benton	OSU 5630	Grain Cereal	0	1	1	PRE + POST Application	1	1	0
OR 27	45.2	-122.9	17.44		3	1.8	46.67	2.86	1.48	1	8.09	328650	168	60.96	0	1	2	2	4	3.7	5.9	13.9	3.4	9.6	61.1	28	44	28	23.19	13.85	1.89	17.4	20.39	20.83	38.93	19.54	2019	Northwest	OR	Marion	Romano	Grain Cereal	0	0	1	PRE + POST Application	1	1	0
OR 28	45.1	-122.95	16.25		3	22.96	66.67	4.39	1.39	1	18.62	313823	168	76.2	0	1	3	0	3	2.9	6.4	13.1	2.4	12.4	76.1	16	54	30	16.45	15.73	11.64	17.23	20.21	20.5	43.82	19.31	2019	Northwest	OR	Marion	Medinah	Vegetable	0	0	1	PRE Only	1	0	0
OR 29	44.68	-123.1	16.81		4	4.06	53.28	1.9	1.39	2	17	328650	152	50.8	0	1	2	1	3	3.3	6.5	18	3.3	13.9	69.5	38	34	28	32.44	17.57	12.46	16.54	18.06	19.98	60.94	18.16	2019	Northwest	OR	Linn	Tapia	Vegetable	0	0	1	PRE + POST Application	1	1	0
OR 30	44.67	-123.1	19.73		3	1.67	60	0.07	1.57	1	5.26	328650	172	76.2	0	1	2	0	2	3.1	6.1	17	4.7	15.2	58.9	48	30	22	26.17	2.06	5.84	16.97	19.62	19.82	34.07	18.8	2019	Northwest	OR	Benton	Competitor	Forage	0	0	1	PRE Only	1	0	0
OR 31	45.94	-118.35	15.26		4	0.07	6.67	7.99	1	1	38.45	168031	151	55.88	0	1	2	2	4	1.5	7.8	11.7	5	33.1	61.9	82	12	6	34.19	20.46	10.04	16.68	18.15	20.24	55.55	18.27	2019	Northwest	OR	Umatilla	Lewis	Vegetable	0	1	1	PRE + POST Application	1	1	0
OR 32	45.04	-123.05	15.69		3	0.73	26.67	0.1	1.25	1	17	392897	127	60.96	0	4	3	0	3	2.4	5.8	19.5	1.7	19.9	53.8	49	30	21	56.18	79.71	17.33	15	15.89	18.76	153.22	16.55	2020	Northwest	OR	Marion	Astoria	Corn	1	0	1	PRE Only	1	0	0
OR 33	45.11	-122.92	14.57		3	24.53	83.33	0.2	1.9	1	9.71	397839	129	55.88	0	3	2	2	4	3.1	6.2	14.8	4.4	10.1	69.3	11	58	31	47.62	76.57	5.9	15.2	15.02	19.1	130.09	16.44	2020	Northwest	OR	Marion	OSU 5630	Corn	0	0	1	PRE + POST Application	1	1	0
OR 34	45.2	-122.89	17.49		3.5	1.27	46.67	0.63	1.07	1	18.21	229808	130	76.2	1	1	2	2	4	3.3	6.5	12.3	4.2	11.1	74.9	23	50	27	37.88	59	6.11	15.38	15.09	19.63	102.99	16.7	2020	Northwest	OR	Marion	OSU 5630	Grain Cereal	0	0	1	PRE + POST Application	1	1	0
OR 35	44.7	-123.15	14.57		2.5	23.33	100	0.97	1.7	3	10.93	328650	142	76.2	0	4	2	2	4	4.8	7	20.3	4.4	15.4	80.2	21	46	33	25.52	22.74	0	14.7	16.89	19.07	48.26	16.89	2020	Northwest	OR	Benton	OSU 5630	Grain Cereal	0	0	1	PRE + POST Application	1	1	0
OR 36	44.72	-123.12	15.18		4	0	0	0	0	1	17.4	333592	137	60.96	0	2	1	2	3	4.5	6.4	21.8	3.8	15.3	64.4	19	42	39	45.5	40.28	0	14.23	16	18.94	85.78	16.39	2020	Northwest	OR	Linn	OSU 5630	Corn	0	0	1	PRE + POST Application	1	1	0
OR 37	45.21	-122.64	23.54		4	10	66.67	0.3	1.38	2	12.95	360773	145	60.96	1	4	2	1	3	4	6.6	10.9	3.8	12.2	73.1	21	55	24	64.61	21.73	1.37	15.76	17.68	20.15	87.71	17.86	2020	Northwest	OR	Clackamas	Competitor	Forage	0	0	1	PRE + POST Application	1	1	0
OR 38	45.05	-122.73	17.99		4	0	0	0	0	1	23.07	343476	144	60.96	0	3	2	2	4	2.6	6.6	10.8	4.1	13.1	71.7	17	58	25	45.16	19.86	2.77	15.77	17.61	20.33	70.65	17.95	2020	Northwest	OR	Marion	OSU 5630	Grain Cereal	0	0	1	PRE + POST Application	1	1	0
OR 39	45.07	-122.89	12.33		4	0.6	26.67	0.37	1	1	29.95	410194	145	60.96	0	4	2	2	4	3.5	6.2	12.8	2.8	12.3	66.2	23	49	28	60.59	22.55	0.05	16.06	17.97	20.86	83.19	18.3	2020	Northwest	OR	Marion	OSU 5630	Vegetable	0	1	1	PRE + POST Application	1	1	0
OR 40	44.4	-123.24	18.52		3	1.87	43.33	2.23	1.26	2	48.56	284171	145	76.2	0	0	2	2	4	4.1	6.1	18.7	3.4	25.2	52.2	23	47	30	50.44	18.76	2.2	15.8	17.66	20.69	71.4	18.05	2020	Northwest	OR	Benton	OSU 5630	Corn	0	0	1	PRE + POST Application	1	1	0
OR 41	44.57	-123.23	20.85		2	1.13	36.67	4.5	1.16	3	9.71	333592	147	60.96	0	2	3	2	5	2.4	6.4	14.9	4.5	20.9	58.5	49	31	20	69.99	13.85	4.75	16.13	18.21	21	88.59	18.45	2020	Northwest	OR	Linn	OSU 5630	Corn	1	0	1	PRE + POST Application	1	1	0
OR 42	45.08	-122.71	17.71		4	2.07	33.33	0.4	1.13	2	23.07	355831	145	60.96	0	3	2	2	4	3.1	6.1	10.9	5.8	10.3	61.9	17	59	24	49.4	11.99	1.54	15.9	17.89	20.74	62.93	18.18	2020	Northwest	OR	Marion	Pierroton	Vegetable	0	0	1	PRE + POST Application	1	1	0
OR 43	44.99	-122.83	17.27		2	2.33	53.33	0.4	1.28	2	14.16	387955	147	60.96	0	5	1	2	3	3.8	6.2	13.1	3.1	7.7	70.8	11	57	32	51.5	10.93	2.68	15.52	17.4	20.51	65.11	17.81	2020	Northwest	OR	Marion	OSU 5630	Grain Cereal	0	0	1	PRE + POST Application	1	1	0
OR 44	45.1	-122.82	13		3	0.87	33.33	2.73	1	1	14.57	343476	145	60.96	0	0	2	2	4	2.8	6.8	10.5	7	13.5	76.5	27	49	24	41.15	15.89	0	15.41	17.16	20.26	57.04	17.61	2020	Northwest	OR	Marion	Sahara	Grain Cereal	0	0	1	PRE + POST Application	1	1	0
OR 45	45.19	-122.98	14.92		3	27.8	83.33	5.33	1.03	3	16.19	449731	145	60.96	0	2	2	2	4	3.2	6.7	12.9	3.2	15.8	71.7	13	63	24	34.67	18.01	0.63	14.88	16.91	19.86	53.31	17.22	2020	Northwest	OR	Marion	OSU 5630	Grain Cereal	1	1	1	PRE + POST Application	1	1	0
OR 46	45.26	-122.78	10.09		2	13.07	56.67	7.37	1.19	3	8.09	252047	161	60.96	0	3	2	2	4	2.9	6.4	12.8	5.4	16.9	68.3	29	45	26	30.94	0.36	2.34	17.42	18.5	21.22	33.64	19.05	2020	Northwest	OR	Clackamas	Lewis	Vegetable	0	0	1	PRE + POST Application	1	1	0
OR 47	45.03	-122.82	17.37		4	0.87	23.33	2.75	1.29	1	21.85	392897	161	60.96	0	3	1	2	3	3.3	6.3	10.8	2.5	10	76.4	11	60	29	43.2	0	3.91	17.12	18.22	20.67	47.11	18.67	2020	Northwest	OR	Marion	Competitor	Grain Cereal	1	0	1	PRE + POST Application	1	1	0
OR 48	44.23	-123.18	16.63		3	0.8	20	1	1	1	18.21	387955	161	60.96	0	1	3	0	3	3.3	6.1	18.2	2.4	16.2	61.7	37	38	25	48.37	0	6.39	16.99	18.06	20.12	48.37	17.53	2020	Northwest	OR	Lane	Medinah	Vegetable	0	1	1	PRE Only	1	0	0
OR 49	44.3	-123.22	12.78		2	4.07	73.33	2.8	1.33	3	5.67	373129	161	60.96	0	3	1	2	3	3.2	5.7	18.6	2.8	19	52.4	39	42	19	60.24	0.72	5.18	17.47	18.31	21.77	66.14	19.18	2020	Northwest	OR	Lane	Medinah	Corn	0	0	1	PRE + POST Application	1	1	0
OR 50	44.5	-123.31	13.45		3	33.53	100	5.33	1.55	3	22.26	311352	160	76.2	0	2	0	0	0	4.3	6.1	16.1	5.2	16.8	55.7	11	56	33	34.23	0	1.28	16.67	17.8	20.9	35.51	18.46	2020	Northwest	OR	Benton	Sahara	Forage	1	1	1	No Application	0	0	0
OR 51	45.03	-123.07	6.86		2.5	1.6	53.33	29	1.21	1	14.16	405252	161	60.96	0	0	3	0	3	2	5.4	17	2.3	16.9	45.5	67	22	11	39.08	0	4.47	17.08	18.2	20.83	43.55	18.7	2020	Northwest	OR	Marion	Pierroton	Corn	0	0	1	PRE Only	1	0	0
OR 52	44.72	-123.1	15.92		3	14.8	86.67	15.9	1.66	4	20.64	227337	154	76.2	0	3	1	1	2	8.5	6.1	18.3	7.9	16.2	56.1	27	44	29	53.42	0	4.79	15.42	17.68	20.76	58.21	17.95	2020	Northwest	OR	Linn	Usambara	Forage	1	0	1	PRE + POST Application	1	1	0
OR 53	44.77	-122.84	20.74		3	8.67	76.67	4.11	1.53	1	15.38	32124	162	60.96	0	4	1	2	3	7.3	6.1	15.4	3.6	9.7	63.3	23	46	31	25.53	0	5.4	16.95	18.4	20.54	30.93	18.63	2020	Northwest	OR	Marion	OSU 5630	Forage	0	0	1	PRE + POST Application	1	1	0
OR 54	45.19	-122.6	14.57		3	390	100	6.51	1.21	2	6.88	360773	145	76.2	0	1	0	0	0	4.4	7.4	16.4	3.3	9.7	63.3	21	52	27	36.51	17.47	17.35	16.33	18.19	20.06	73.18	18.18	2020	Northwest	OR	Marion	Pike	Grain Cereal	1	1	1	No Application	0	0	0
OR 55	44.49	-123.27	17.22		4	0.73	10	0.23	1	1	28.33	392897	155	60.96	0	3	1	2	3	5.2	6.4	15.5	5	19.7	59.8	13	58	29	43.6	18.01	10.76	17.01	18.13	20.42	64.65	18.46	2020	Northwest	OR	Benton	Pike	Forage	0	0	1	PRE + POST Application	1	1	0
OR 56	44.72	-123.15	11.21		2	19.6	100	13.03	1.85	3	16.19	313823	164	76.2	0	4	0	0	0	4	6.4	17.8	5	23.9	57.6	27	44	29	60.18	105.08	242.99	23.86	27.59	26.44	408.25	25.96	2020	Northwest	OR	Benton	Sahara	Fallow	1	1	1	No Application	0	0	0
OR 57	44.69	-123.1	16.27		1	1.53	30	3.67	1.56	1	14.16	531276	175	50.8	1	1	2	1	3	4.8	5.4	17.2	1.7	8.5	55.1	19	50	31	86.58	54.08	300.57	26.69	28.2	25.53	441.23	26.81	2020	Northwest	OR	Linn	Pike	Fallow	0	0	1	PRE + POST Application	1	1	0
OR 58	44.74	-123.27	16.23		3	1.33	40	0.33	1.03	2	22.66	380542	184	76.2	0	3	2	1	3	5.1	6.3	15.7	4.1	12.2	68.4	11	60	29	78.07	197.55	214.08	27.6	27.49	24.26	489.7	26.45	2020	Northwest	OR	Polk	Sonesta	Grain Cereal	0	0	1	PRE + POST Application	1	1	0
OR 59	44.59	-122.89	10.09		4	4.07	60	3.33	1.12	1	24.28	355831	193	60.96	0	5	2	3	5	3.6	5.9	23.1	2.6	16.2	60.5	35	42	23	56.18	228.99	209.83	28.08	25.76	22.37	495	25.4	2020	Northwest	OR	Linn	Sahara	Corn	0	0	1	PRE + POST Application	1	1	0
OR 60	45.19	-122.98	5.38		2	32.07	100	4.33	1.64	2	19.42	333592	155	60.96	0	3	2	2	4	3.7	5.8	13.9	3.3	11.1	59.6	11	60	29	40.75	17.6	9.11	16.74	18.28	20.46	57.69	18.35	2020	Northwest	OR	Marion	Jaguar	Vegetable	0	0	1	PRE + POST Application	1	1	0
OR 61	44.78	-122.83	15.13		3	5.4	46.67	3.43	1.68	1	14.16	402781	154	76.2	0	1	1	2	3	3.8	6	18.1	5.9	6.7	67.6	43	44	13	39.19	14.51	12.27	16.67	18.06	20.35	57.41	18.31	2020	Northwest	OR	Marion	Sahara	Grain Cereal	0	0	1	PRE + POST Application	1	1	0
WA 1	47.03	-119.76	14.86		4	1.23	53.33	9.53	1.18	2	26.27	113668	153	55.88	0	1	2	2	4	1.4	7.6	10.8	4.7	37.7	57.6	88	6	6	33.73	19.17	10.55	16.71	18.21	20.23	54.84	18.32	2019	Northwest	WA	Grant	Lewis	Vegetable	0	1	1	PRE + POST Application	1	1	0
WA 2	47.05	-119.72	15.85		2	0.53	36.67	5.88	1.36	2	22.59	168031	147	55.88	0	1	2	2	4	1.8	6.6	13.4	10.2	24.9	55.9	30	50	20	38.22	17.34	10.08	16.32	18.09	20.3	66.78	18.26	2019	Northwest	WA	Grant	Lewis	Vegetable	0	1	1	PRE + POST Application	1	1	0
WA 3	47.15	-119.16	3.89		4	2	30	0.63	1	1	52.61	323708	150	55.88	1	2	2	3	5	2	7.1	9.6	8.8	16	75.2	39	50	11	0.5	2.65	20.71	20.78	25.68	22.37	23.86	22.94	2023	Northwest	WA	Grant	OSU 5824	Corn	1	0	1	PRE + POST Application	1	1	0
WA 4	46.95	-119.42	3.45		2	1.6	26.67	0.13	1	1	56.66	321237	153	55.88	0	2	2	3	5	1.7	6.5	10	2.6	20.4	65	63	28	9	1.07	2.46	19.98	21.81	25.55	22.89	23.51	23.42	2023	Northwest	WA	Grant	OSU 5824	Grain Cereal	1	0	1	PRE + POST Application	1	1	0
WA 5	47	-119.13	2.5		4	2.27	33.33	0.83	1	1	52.61	387955	160	55.88	0	2	2	3	5	1.5	5.5	9.9	4.7	13.1	45.6	65	26	9	0.63	17.35	6.38	22.65	24.89	21.61	24.36	23.05	2023	Northwest	WA	Grant	Tema	Forage	1	0	1	PRE + POST Application	1	1	0
WA 6	46.96	-119.42	2.2		4	4.13	36.67	1.37	1.22	1	15.38	321237	154	55.88	0	2	2	3	5	1.5	7	10.4	5	17.7	77.3	63	28	9	1.06	2.46	20	21.99	25.53	22.78	23.52	23.43	2023	Northwest	WA	Grant	OSU 5824	Grain Cereal	1	0	1	PRE + POST Application	1	1	0
WA 7	47.06	-119.02	3.2		4	8.53	80	3.03	1.13	1	17.4	321237	157	55.88	0	2	2	3	5	1.9	5.7	12.1	4.2	16.5	49.6	39	48	13	0.64	2.61	21.64	22.16	25.48	21.56	24.89	23.07	2023	Northwest	WA	Grant	OSU 5824	Forage	1	0	1	PRE + POST Application	1	1	0
WA 8	47.01	-118.99	2.9		4	5.07	66.67	6.4	1.04	2	56.66	321237	147	55.88	1	2	2	3	5	2.1	6.3	10.4	3.7	19.7	65.1	43	44	13	4.48	2.6	20.82	20.45	25.93	22.95	27.9	23.11	2023	Northwest	WA	Grant	OSU 5824	Forage	1	0	1	PRE + POST Application	1	1	0
WA 9	47.03	-119.03	2.28		4	3.73	46.67	2.2	1.13	1	48.56	395368	158	55.88	0	2	2	3	5	1.9	6.4	10.6	3.4	21.6	63.7	39	48	13	0.65	3.27	20.13	22.28	25.31	22.38	24.05	23.32	2023	Northwest	WA	Grant	Venture	Forage	1	0	1	PRE + POST Application	1	1	0
WA 10	47.03	-119.04	3.3		4	15.33	100	8	1.21	2	46.54	323708	149	55.88	1	2	2	3	5	2	7.7	23.2	2.3	8.4	89.3	45	44	11	0.65	2.61	20.79	20.77	25.81	22.63	24.05	23.07	2023	Northwest	WA	Grant	OSU 5824	Forage	1	0	1	PRE + POST Application	1	1	0
[truncated: 30 more columns]
